# Supplementary material for: The temporal dynamics and infectiousness of subpatent Plasmodium falciparum infections in relation to parasite density
Source: Nat Commun. 2019 Mar 29;10:1433. doi: 10.1038/s41467-019-09441-1 (PMC6440965; doi:10.1038/s41467-019-09441-1)
Supplement: Supplementary file 4 — Source Data File [file 41467_2019_9441_MOESM4_ESM.zip]

Archive with 6 entries (6 files):
- Source Data for Figs 1-3.xlsx
- Source Data for Fig 4.xlsx
- Source Data for Fig 5.xlsx
- Source Data for Fig 6.xlsx
- Source Data for Figs 7, 8.xlsx
- Source Data for Supplementary Fig 1.xlsx
