# Supplementary material for: The temporal dynamics and infectiousness of subpatent Plasmodium falciparum infections in relation to parasite density
Source: Nat Commun. 2019 Mar 29;10:1433. doi: 10.1038/s41467-019-09441-1 (PMC6440965; doi:10.1038/s41467-019-09441-1)
Supplement: Supplementary file 4 — Source Data File [file 41467_2019_9441_MOESM4_ESM.zip › Source Data for Figs 1-3.xlsx]

## Sheet:  Goncalves Burkina
ref	parasites_per_ul	status
bf_1	0.568853	1
bf_2	118.304	1
bf_3	41400	1
bf_4	267.301	1
bf_5	2018.37	1
bf_6	3191.54	1
bf_7	450.817	1
bf_8	1247.38	1
bf_9	112.461	1
bf_10	4305.27	1
bf_11	704.693	1
bf_12	356.451	1
bf_13	0.101859	1
bf_14	2978.52	1
bf_15	4425.88	1
bf_16	5929.25	1
bf_17	49.7737	1
bf_18	28.4446	1
bf_19	59.1562	1
bf_20	21.7771	1
bf_21	15.1008	1
bf_22	101.158	1
bf_23	398.107	1
bf_24	16.5959	1
bf_25	84.7227	1
bf_26	13182.6	1
bf_27	21.4783	1
bf_28	756.833	1
bf_29	695.024	1
bf_30	78.343	1
bf_31	22335.7	1
bf_32	2535.13	1
bf_33	95.0605	1
bf_34	1640.59	1
bf_35	10399.2	1
bf_36	431.519	1
bf_37	121.339	1
bf_38	1270.57	1
bf_39	430.527	1
bf_40	30478.9	1
bf_41	47.4242	1
bf_42	236.592	1
bf_43	1324.34	1
bf_44	2831.39	1
bf_45	92.683	1
bf_46	303.389	1
bf_47	957.194	1
bf_48	2094.11	1
bf_49	102.329	1
bf_50	215.774	1
bf_51	289.068	1
bf_52	435.512	1
bf_53	259.418	1
bf_54	200.447	1
bf_55	165.196	1
bf_56	357.273	1
bf_57	89.1251	1
bf_58	436.516	1
bf_59	572.796	1
bf_60	291.072	1
bf_61	588.844	1
bf_62	15776.1	1
bf_63	35.4813	1
bf_64	4168.69	1
bf_65	895.365	1
bf_66	58.8844	1
bf_67	111.429	1
bf_68	1520.55	1
bf_69	1166.81	1
bf_70	663.743	1
bf_71	944.061	1
bf_72	198.153	1
bf_73	1503.14	1
bf_74	712.853	1
bf_75	514.044	1
bf_76	43.1519	1
bf_77	903.649	1
bf_78	1137.63	1
bf_79	112.72	1
bf_80	67.1429	1
bf_81	2301.44	1
bf_82	1761.98	1
bf_83	387.258	1
bf_84	388.15	1
bf_85	201.837	1
bf_86	21.0863	1
bf_87	2264.64	1
bf_88	18.3654	1
bf_89	114.288	1
bf_90	5.32108	1
bf_91	0.420727	1
bf_92	26.546	1
bf_93	32.8852	1
bf_94	22.0293	1
bf_95	121.619	1
bf_96	636.795	1
bf_97	11.0662	1
bf_98	168.267	1
bf_99	29.1072	1
bf_100	57.9429	1
bf_101	29.4442	1
bf_102	229.087	1
bf_103	54.0754	1
bf_104	8.41395	1
bf_105	82.6038	1
bf_106	431.519	1
bf_107	61.8016	1
bf_108	1013.91	1
bf_109	142.561	1
bf_110	373.25	1
bf_111	150.3	1
bf_112	311.17	1
bf_113	218.78	1
bf_114	399.025	1
bf_115	103.75	1
bf_116	8.729	1
bf_117	60.3949	1
bf_118	45.8142	1
bf_119	97.7	1
bf_120	1782.38	1
bf_121	46.9894	1
bf_122	1086.43	1
bf_123	337.28	1
bf_124	181	1
bf_125	401.791	1
bf_126	375.837	1
bf_127	727.78	1
bf_128	2877.4	1
bf_129	1415.79	1
bf_130	924.698	1
bf_131	2172.7	1
bf_132	281.19	1
bf_133	299.2	1
bf_134	267.917	1
bf_135	1244.52	1
bf_136	155.239	1
bf_137	85.9014	1
bf_138	0.98	1
bf_139	862.979	1
bf_140	360.579	1
bf_141	44.8	1
bf_142	1119.44	1
bf_143	463.447	1
bf_144	645.654	1
bf_145	7.55092	1
bf_146	200.9	1
bf_147	10.83	1
bf_148	299.227	1
bf_149	233.346	1
bf_150	874.984	1
bf_151	41.2	1
bf_152	907.821	1
bf_153	67.2977	1
bf_154	0.263633	0
bf_155	0.0918333	0
bf_156	0.6223	0
bf_157	0.561048	0
bf_158	3589.22	0
bf_159	1.2106	0
bf_160	0.0184502	0
bf_161	1555.97	0
bf_162	15.1008	0
bf_163	316.228	0
bf_164	6.68344	0
bf_165	0.368978	0
bf_166	0.130017	0
bf_167	0.213796	0
bf_168	21.6272	0
bf_169	78.5236	0
bf_170	2.91743	0
bf_171	3.06902	0
bf_172	31.1172	0
bf_173	0.425598	0
bf_174	2.46037	0
bf_175	0.391742	0
bf_176	0.119674	0
bf_177	608.135	0
bf_178	0.0398107	0
bf_179	1.17761	0
bf_180	0.0530884	0
bf_181	2.83139	0
bf_182	1.33045	0
bf_183	1.46893	0
bf_184	4.42588	0
bf_185	26.9774	0
bf_186	0.0248313	0
bf_187	0.17338	0
bf_188	0.17378	0
bf_189	0.0542001	0
bf_190	0.111173	0
bf_191	0.225944	0
bf_192	1.03039	0
bf_193	2.47172	0
bf_194	2.4099	0
bf_195	1.6293	0
bf_196	1.11944	0
bf_197	0.381066	0
bf_198	4.89779	0
bf_199	0.0695024	0
bf_200	29.1072	0
bf_201	3.89942	0
bf_202	1.28233	0
bf_203	2.63027	0
bf_204	0.165959	0
bf_205	1.37088	0
bf_206	48.1948	0
bf_207	4.94311	0
bf_208	4.88652	0
bf_209	39.9945	0
bf_210	1.78649	0
bf_211	4.60257	0
bf_212	15.7036	0
bf_213	3.60579	0
bf_214	11.1173	0
bf_215	6.77641	0
bf_216	0.428549	0
bf_217	1.26765	0
bf_218	10.5925	0
bf_219	3.53997	0
bf_220	0.33	0
bf_221	47.0977	0
bf_222	128.233	0
bf_223	16.4437	0
bf_224	2.8774	0
bf_225	0.319889	0
bf_226	5.26	0
bf_227	203.704	0
bf_228	137.088	0
bf_229	13.7404	0
bf_230	17.4181	0
bf_231	101.859	0
bf_232	72.778	0
bf_233	75.3356	0
bf_234	52.6017	0
bf_235	27.1644	0
bf_236	64.4169	0
bf_237	59.4292	0
bf_238	0.97	0
bf_239	12.02	0
bf_240	11.8577	0
bf_241	3.99025	0
bf_242	31.1889	0
bf_243	17.4181	0
bf_244	1.16681	0
bf_245	349.14	0
bf_246	32.3594	0
bf_247	74.3019	0
bf_248	65.1628	0
bf_249	8.59	0
bf_250	0.698	0
bf_251	0.203704	0
bf_252	3.00608	0
bf_253	18.9671	0
bf_254	11.4551	0
bf_255	5.29664	0
bf_256	289.734	0
bf_257	32.5087	0
bf_258	0.820351	0
bf_259	1.90108	0
bf_260	47.5335	0
bf_261	11.885	0
bf_262	2.76694	0
bf_263	9.50605	0
bf_264	0.1318	0
bf_265	0.428	0

## Sheet: Das Myanmar
ref	parasites_per_ul	status
Myanmar_1	136.869	1
Myanmar_2	76.4352	0
Myanmar_3	0.253733	0
Myanmar_4	0.149783	0
Myanmar_5	1.22493	0
Myanmar_6	0.270076	0
Myanmar_7	0.780422	0
Myanmar_8	9.15391	0
Myanmar_9	14.0719	0

## Sheet: Das Uganda
ref	parasites_per_ul	status
Uganda_1	64.7149	1
Uganda_2	1397.47	1
Uganda_3	1368.69	1
Uganda_4	34.9085	1
Uganda_5	5076.71	1
Uganda_6	341.897	1
Uganda_7	93.4636	1
Uganda_8	222.407	1
Uganda_9	518.344	1
Uganda_10	2738.48	1
Uganda_11	163.915	1
Uganda_12	785.853	1
Uganda_13	291.487	1
Uganda_14	3279.62	1
Uganda_15	1502.27	1
Uganda_16	3442.77	1
Uganda_17	523.34	1
Uganda_18	3741.56	1
Uganda_19	3741.56	1
Uganda_20	0.532926	1
Uganda_21	703.313	1
Uganda_22	1030.84	1
Uganda_23	2417.09	1
Uganda_24	6827.41	1
Uganda_25	1158.82	1
Uganda_26	193.601	1
Uganda_27	555.844	1
Uganda_28	915.391	1
Uganda_29	2642.94	1
Uganda_30	563.33	1
Uganda_31	30564.8	1
Uganda_32	2104.03	1
Uganda_33	665.353	1
Uganda_34	1001.76	1
Uganda_35	974.35	1
Uganda_36	1150.81	1
Uganda_37	11.5882	1
Uganda_38	642.676	1
Uganda_39	95428.6	1
Uganda_40	219.343	1
Uganda_41	743.438	1
Uganda_42	12334.6	1
Uganda_43	17088	1
Uganda_44	854.055	1
Uganda_45	493.781	1
Uganda_46	1477.19	1
Uganda_47	2894.72	1
Uganda_48	504.162	1
Uganda_49	435.83	1
Uganda_50	660.755	1
Uganda_51	3846.81	1
Uganda_52	872.011	1
Uganda_53	2519.8	1
Uganda_54	2663.56	1
Uganda_55	36073.4	1
Uganda_56	1909.34	1
Uganda_57	2796.06	1
Uganda_58	647.149	1
Uganda_59	842.29	1
Uganda_60	384.681	1
Uganda_61	1539.96	1
Uganda_62	5441.3	1
Uganda_63	813.582	1
Uganda_64	15943	1
Uganda_65	14169.9	1
Uganda_66	1378.22	1
Uganda_67	4209.76	1
Uganda_68	23185.7	1
Uganda_69	453.556	1
Uganda_70	8.84191	1
Uganda_71	47038.1	1
Uganda_72	3626.41	1
Uganda_73	168.526	1
Uganda_74	2976.15	1
Uganda_75	46069.5	1
Uganda_76	1008.73	1
Uganda_77	261.719	1
Uganda_78	275.888	1
Uganda_79	41517.7	1
Uganda_80	3880.77	1
Uganda_81	878.08	1
Uganda_82	718.1	1
Uganda_83	745.64	1
Uganda_84	21040.3	1
Uganda_85	1426.85	1
Uganda_86	114.286	1
Uganda_87	684.07	1
Uganda_88	3715.7	1
Uganda_89	126.046	1
Uganda_90	2854.84	1
Uganda_91	5594.37	1
Uganda_92	585.937	1
Uganda_93	268.209	1
Uganda_94	166.204	1
Uganda_95	616.481	1
Uganda_96	463.922	1
Uganda_97	25373.3	1
Uganda_98	374.156	1
Uganda_99	791.322	1
Uganda_100	16505.6	1
Uganda_101	669.984	1
Uganda_102	1769.09	1
Uganda_103	4268.56	1
Uganda_104	15399.6	1
Uganda_105	0.162782	1
Uganda_106	738.3	1
Uganda_107	5292.42	1
Uganda_108	718.081	1
Uganda_109	3049.58	1
Uganda_110	235096	1
Uganda_111	73781.8	1
Uganda_112	46.713	1
Uganda_113	519.412	1
Uganda_114	1259.39	1
Uganda_115	1029.94	1
Uganda_116	0.144678	0
Uganda_117	38.2022	0
Uganda_118	0.0559204	0
Uganda_119	6.65353	0
Uganda_120	86.5984	0
Uganda_121	100.176	0
Uganda_122	9.94835	0
Uganda_123	213.342	0
Uganda_124	14.3678	0
Uganda_125	2.89472	0
Uganda_126	53.2926	0
Uganda_127	16.6204	0
Uganda_128	145.685	0
Uganda_129	0.0390054	0
Uganda_130	10.5159	0
Uganda_131	3.74156	0
Uganda_132	113.496	0
Uganda_133	163.915	0
Uganda_134	4.29826	0
Uganda_135	0.607989	0
Uganda_136	0.01	0
Uganda_137	14.6699	0
Uganda_138	1.11932	0
Uganda_139	16.5056	0
Uganda_140	7.91322	0
Uganda_141	0.748612	0
Uganda_142	1.44784	0
Uganda_143	9.87959	0
Uganda_144	20.8949	0
Uganda_145	1.20806	0
Uganda_146	5.87267	0
Uganda_147	0.103711	0
Uganda_148	169.699	0
Uganda_149	245.085	0
Uganda_150	1134.96	0
Uganda_151	0.0243391	0
Uganda_152	26.7096	0
Uganda_153	75.3822	0
Uganda_154	7.48612	0
Uganda_155	0.884191	0
Uganda_156	2.19343	0
Uganda_157	0.841773	0
Uganda_158	0.01	0
Uganda_159	1.24204	0
Uganda_160	62.0771	0
Uganda_161	264.515	0
Uganda_162	3.90054	0
Uganda_163	1.46699	0
Uganda_164	44.809	0
Uganda_165	0.183152	0
Uganda_166	6.8407	0
Uganda_167	0.902781	0
Uganda_168	349.085	0
Uganda_169	1.93601	0
Uganda_170	4.76951	0
Uganda_171	14.6699	0
Uganda_172	0.713229	0
Uganda_173	1.11932	0
Uganda_174	1.11932	0
Uganda_175	9.94835	0
Uganda_176	0.0625092	0
Uganda_177	0.187002	0
Uganda_178	3.69001	0
Uganda_179	2.53733	0
Uganda_180	31.4594	0
Uganda_181	0.330244	0
Uganda_182	34427.7	0
Uganda_183	0.620771	0
Uganda_184	8.72011	0
Uganda_185	6.98452	0
Uganda_186	1.72069	0
Uganda_187	1.56147	0
Uganda_188	3.08116	0
Uganda_189	0.230255	0
Uganda_190	7.64352	0
Uganda_191	0.126816	0
Uganda_192	0.0436135	0
Uganda_193	7.2813	0
Uganda_194	954.286	0
Uganda_195	17.5687	0
Uganda_196	2.79606	0
Uganda_197	240.039	0
Uganda_198	1.39747	0
Uganda_199	11.8318	0
Uganda_200	6.88831	0
Uganda_201	241.709	0
Uganda_202	41.9699	0
Uganda_203	0.173267	0
Uganda_204	1.67361	0
Uganda_205	4.44993	0
Uganda_206	0.166204	0
Uganda_207	0.0567251	0
Uganda_208	0.145685	0
Uganda_209	10.887	0
Uganda_210	0.056333	0
Uganda_211	371.57	0
Uganda_212	0.128056	0
Uganda_213	8.30688	0
Uganda_214	24.0039	0
Uganda_215	2.85484	0
Uganda_216	7.08208	0
Uganda_217	555.57	0
Uganda_218	0.637032	0
Uganda_219	2.06071	0
Uganda_220	0.963998	0
Uganda_221	1.02994	0
Uganda_222	7.75028	0
Uganda_223	271.763	0
Uganda_224	0.31242	0
Uganda_225	2.10403	0
Uganda_226	0.587267	0
Uganda_227	0.143678	0
Uganda_228	1.13496	0
Uganda_229	1.66204	0
Uganda_230	0.204646	0
Uganda_231	42.6856	0
Uganda_232	0.213342	0
Uganda_233	0.0532926	0
Uganda_234	0.61222	0
Uganda_235	0.110391	0
Uganda_236	51.8344	0
Uganda_237	0.166204	0
Uganda_238	32.0019	0
Uganda_239	0.0240039	0
Uganda_240	9.58929	0
Uganda_241	13.2204	0
Uganda_242	42.9826	0
Uganda_243	134.887	0
Uganda_244	674.647	0
Uganda_245	1.00176	0
Uganda_246	0.181886	0
Uganda_247	1397.47	0
Uganda_248	2.08949	0
Uganda_249	1158.82	0
Uganda_250	16505.6	0
Uganda_251	0.268209	0
Uganda_252	4.09457	0
Uganda_253	79.683	0
Uganda_254	0.0398444	0
Uganda_255	66.9501	0
Uganda_256	78.5853	0
Uganda_257	1799.94	0
Uganda_258	38.7358	0
Uganda_259	0.141699	0
Uganda_260	1.97671	0
Uganda_261	113.432	0

## Sheet: Cheng China
ref	parasites_per_ul	status
China_1	268.785	1
China_2	6.20844	1
China_3	0.3144	1
China_4	3.31319	1
China_5	65.4254	1
China_6	3.87641	1
China_7	15.9253	1
China_8	76.5474	1
China_9	13.6114	1
China_10	0.122568	1
China_11	13.6114	0
China_12	0.122568	0
China_13	0.0298345	0
China_14	0.0654094	0

## Sheet: Cook Zanzibar1
ref	parasites_per_ul	status
Zanzibar_MSAT1_1	1093.6	1
Zanzibar_MSAT1_2	23.3	1
Zanzibar_MSAT1_3	66.8	1
Zanzibar_MSAT1_4	106.6	1
Zanzibar_MSAT1_5	11.6	1
Zanzibar_MSAT1_6	556.7	1
Zanzibar_MSAT1_7	262	1
Zanzibar_MSAT1_8	45	1
Zanzibar_MSAT1_9	267.7	1
Zanzibar_MSAT1_10	0.1	0
Zanzibar_MSAT1_11	0.1	0
Zanzibar_MSAT1_12	21.1	0
Zanzibar_MSAT1_13	0.2	0
Zanzibar_MSAT1_14	38.8	0
Zanzibar_MSAT1_15	1.2	0
Zanzibar_MSAT1_16	1.8	0
Zanzibar_MSAT1_17	0.4	0
Zanzibar_MSAT1_18	1	0
Zanzibar_MSAT1_19	2.8	0
Zanzibar_MSAT1_20	0.6	0
Zanzibar_MSAT1_21	0.2	0
Zanzibar_MSAT1_22	1.8	0
Zanzibar_MSAT1_23	1.8	0
Zanzibar_MSAT1_24	0.2	0
Zanzibar_MSAT1_25	53.3	0
Zanzibar_MSAT1_26	1.6	0
Zanzibar_MSAT1_27	141.4	0
Zanzibar_MSAT1_28	6.3	0
Zanzibar_MSAT1_29	27.7	0
Zanzibar_MSAT1_30	0.4	0
Zanzibar_MSAT1_31	1.8	0
Zanzibar_MSAT1_32	4.1	0
Zanzibar_MSAT1_33	4.3	0
Zanzibar_MSAT1_34	1.6	0
Zanzibar_MSAT1_35	9.6	0
Zanzibar_MSAT1_36	46.8	0
Zanzibar_MSAT1_37	77.4	0
Zanzibar_MSAT1_38	0.5	0
Zanzibar_MSAT1_39	1.5	0
Zanzibar_MSAT1_40	6.8	0
Zanzibar_MSAT1_41	420.8	0
Zanzibar_MSAT1_42	0.5	0
Zanzibar_MSAT1_43	12.6	0
Zanzibar_MSAT1_44	4.4	0
Zanzibar_MSAT1_45	109.4	0
Zanzibar_MSAT1_46	1.1	0
Zanzibar_MSAT1_47	0.4	0
Zanzibar_MSAT1_48	0.3	0
Zanzibar_MSAT1_49	5.6	0
Zanzibar_MSAT1_50	0.1	0
Zanzibar_MSAT1_51	0.1	0
Zanzibar_MSAT1_52	0.5	0
Zanzibar_MSAT1_53	14.1	0
Zanzibar_MSAT1_54	81.5	0
Zanzibar_MSAT1_55	134.9	0
Zanzibar_MSAT1_56	16130.2	0
Zanzibar_MSAT1_57	0.7	0
Zanzibar_MSAT1_58	0.5	0
Zanzibar_MSAT1_59	1.4	0
Zanzibar_MSAT1_60	3.2	0
Zanzibar_MSAT1_61	71.3	0
Zanzibar_MSAT1_62	2.9	0
Zanzibar_MSAT1_63	0.8	0
Zanzibar_MSAT1_64	2	0
Zanzibar_MSAT1_65	22.2	0
Zanzibar_MSAT1_66	3.5	0
Zanzibar_MSAT1_67	4.3	0
Zanzibar_MSAT1_68	3.4	0
Zanzibar_MSAT1_69	35.3	0
Zanzibar_MSAT1_70	5125.6	0
Zanzibar_MSAT1_71	0.5	0
Zanzibar_MSAT1_72	0.5	0
Zanzibar_MSAT1_73	2.2	0
Zanzibar_MSAT1_74	37.9	0
Zanzibar_MSAT1_75	6	0
Zanzibar_MSAT1_76	0.1	0
Zanzibar_MSAT1_77	0.5	0
Zanzibar_MSAT1_78	0.7	0
Zanzibar_MSAT1_79	0.1	0
Zanzibar_MSAT1_80	2.3	0
Zanzibar_MSAT1_81	0.3	0
Zanzibar_MSAT1_82	0.3	0
Zanzibar_MSAT1_83	2.2	0
Zanzibar_MSAT1_84	1.1	0
Zanzibar_MSAT1_85	0.7	0
Zanzibar_MSAT1_86	1	0
Zanzibar_MSAT1_87	1.1	0
Zanzibar_MSAT1_88	0.1	0
Zanzibar_MSAT1_89	0.1	0
Zanzibar_MSAT1_90	0.3	0
Zanzibar_MSAT1_91	0.2	0
Zanzibar_MSAT1_92	0.2	0
Zanzibar_MSAT1_93	3.5	0
Zanzibar_MSAT1_94	1.2	0

## Sheet: Cook Zanzibar2
ref	parasites_per_ul	status
Zanzibar_MSAT2_1	39352	1
Zanzibar_MSAT2_2	1107.5	1
Zanzibar_MSAT2_3	855.6	1
Zanzibar_MSAT2_4	162.3	1
Zanzibar_MSAT2_5	0.4	0
Zanzibar_MSAT2_6	770.6	0
Zanzibar_MSAT2_7	0.1	0
Zanzibar_MSAT2_8	19.8	0
Zanzibar_MSAT2_9	19.7	0
Zanzibar_MSAT2_10	2	0
Zanzibar_MSAT2_11	0.2	0
Zanzibar_MSAT2_12	4.2	0
Zanzibar_MSAT2_13	0.7	0
Zanzibar_MSAT2_14	2.2	0
Zanzibar_MSAT2_15	0.9	0
Zanzibar_MSAT2_16	4.1	0
Zanzibar_MSAT2_17	0.1	0
Zanzibar_MSAT2_18	1.3	0
Zanzibar_MSAT2_19	6.6	0
Zanzibar_MSAT2_20	1.7	0
Zanzibar_MSAT2_21	27	0
Zanzibar_MSAT2_22	2.5	0
Zanzibar_MSAT2_23	13.6	0
Zanzibar_MSAT2_24	10.8	0
Zanzibar_MSAT2_25	0.6	0
Zanzibar_MSAT2_26	8.2	0
Zanzibar_MSAT2_27	0.1	0
Zanzibar_MSAT2_28	12.7	0
Zanzibar_MSAT2_29	3.7	0
Zanzibar_MSAT2_30	1.5	0
Zanzibar_MSAT2_31	22.9	0
Zanzibar_MSAT2_32	0.1	0
Zanzibar_MSAT2_33	0.9	0
Zanzibar_MSAT2_34	0.5	0
Zanzibar_MSAT2_35	2.2	0
Zanzibar_MSAT2_36	21	0
Zanzibar_MSAT2_37	0.1	0
Zanzibar_MSAT2_38	11.5	0
Zanzibar_MSAT2_39	0.1	0
Zanzibar_MSAT2_40	6	0
Zanzibar_MSAT2_41	13.7	0
Zanzibar_MSAT2_42	5.7	0
Zanzibar_MSAT2_43	0.4	0
Zanzibar_MSAT2_44	194.8	0
Zanzibar_MSAT2_45	0.3	0
Zanzibar_MSAT2_46	19.5	0
Zanzibar_MSAT2_47	0.3	0
Zanzibar_MSAT2_48	0.2	0
Zanzibar_MSAT2_49	1	0
Zanzibar_MSAT2_50	0.4	0
Zanzibar_MSAT2_51	1.6	0
Zanzibar_MSAT2_52	0.1	0
Zanzibar_MSAT2_53	2.2	0
Zanzibar_MSAT2_54	0.1	0
Zanzibar_MSAT2_55	0.2	0
Zanzibar_MSAT2_56	0.4	0
Zanzibar_MSAT2_57	0.1	0
Zanzibar_MSAT2_58	0.1	0
Zanzibar_MSAT2_59	0.6	0
Zanzibar_MSAT2_60	0.8	0
Zanzibar_MSAT2_61	0.3	0
Zanzibar_MSAT2_62	1.3	0
Zanzibar_MSAT2_63	0.5	0
Zanzibar_MSAT2_64	1	0
Zanzibar_MSAT2_65	5.5	0
Zanzibar_MSAT2_66	2	0
Zanzibar_MSAT2_67	2.6	0

## Sheet: Goncalves E Kenya
ref	parasites_per_ul	status
bf_1	5.98646	1
bf_2	849.193	1
bf_3	37348.7	1
bf_4	28.5902	1
bf_5	213.898	1
bf_6	1680.15	1
bf_7	1260.11	1
bf_8	564.564	1
bf_9	100.134	1
bf_10	21062.3	1
bf_11	4285.38	1
bf_12	13445.5	1
bf_13	212591	1
bf_14	12134.5	1
bf_15	1361.44	1
bf_16	5255.64	1
bf_17	5345.75	1
bf_18	620312	1
bf_19	50.4491	1
bf_20	584.292	1
bf_21	1287.47	1
bf_22	399.935	1
bf_23	112.844	1
bf_24	5031.12	1
bf_25	8657.41	1
bf_26	97315.1	1
bf_27	4954.76	1
bf_28	537.735	1
bf_29	401.874	1
bf_30	1170.43	1
bf_31	249.874	1
bf_32	9969.09	1
bf_33	5767.19	1
bf_34	1092.86	1
bf_35	1434.9	1
bf_36	881.28	1
bf_37	585.171	1
bf_38	1233.16	1
bf_39	182.245	1
bf_40	130.467	1
bf_41	200.041	1
bf_42	229.754	1
bf_43	3762.63	1
bf_44	387.307	1
bf_45	586.047	1
bf_46	747.269	1
bf_47	398.814	1
bf_48	4675.85	1
bf_49	184.017	1
bf_50	572.023	1
bf_51	3361.44	1
bf_52	995.057	1
bf_53	1.63379	1
bf_54	115.987	0
bf_55	0.271968	0
bf_56	1.76241	0
bf_57	0.88387	0
bf_58	0.650089	0
bf_59	1.38024	0
bf_60	0.306473	0
bf_61	0.432365	0
bf_62	1.85021	0
bf_63	0.864939	0
bf_64	163.452	0
bf_65	6.90668	0
bf_66	226.806	0
bf_67	15.795	0
bf_68	755.399	0
bf_69	195.982	0
bf_70	17.0064	0
bf_71	3.65652	0
bf_72	2.21994	0
bf_73	0.824957	0
bf_74	6.7188	0
bf_75	50.2043	0
bf_76	9.37168	0
bf_77	0.874641	0
bf_78	169.117	0
bf_79	0.333148	0
bf_80	0.383616	0
bf_81	0.961436	0
bf_82	2.38815	0
bf_83	34.7588	0
bf_84	8.52617	0
bf_85	17.5801	0
bf_86	3.95225	0
bf_87	3.82829	0
bf_88	2.24869	0
bf_89	49.9965	0
bf_90	34.865	0
bf_91	16.2284	0
bf_92	46.6172	0
bf_93	8.69874	0
bf_94	5.96005	0
bf_95	1.58934	0
bf_96	615.831	0
bf_97	2.52717	0
bf_98	2.58934	0
bf_99	0.848787	0
bf_100	160.28	0
bf_101	8.2925	0
bf_102	0.871839	0
bf_103	6.81762	0
bf_104	0.840022	0
bf_105	75.6731	0
bf_106	55.7228	0
bf_107	66.2919	0
bf_108	3250.65	0
bf_109	36.816	0
bf_110	0.179391	0
bf_111	8.2378	0
bf_112	3.59566	0
bf_113	4.81989	0
bf_114	0.570499	0
bf_115	5.20939	0
bf_116	168.932	0
bf_117	202.465	0
bf_118	30.0176	0
bf_119	14.2231	0
bf_120	98.5654	0
bf_121	31.5723	0
bf_122	57.5658	0
bf_123	301.612	0
bf_124	15.4229	0
bf_125	1.41004	0
bf_126	42.5681	0
bf_127	14.2137	0
bf_128	1.66593	0
bf_129	54.8374	0
bf_130	0.163637	0
bf_131	11.5788	0
bf_132	3.82739	0
bf_133	1.26072	0
bf_134	4.89241	0
bf_135	9.58877	0
bf_136	0.447308	0
bf_137	5.55625	0
bf_138	1.10622	0
bf_139	2.09354	0
bf_140	10.3169	0
bf_141	3.94881	0
bf_142	0.652982	0
bf_143	0.35318	0
bf_144	0.836542	0
bf_145	0.06689	0
bf_146	0.754632	0
bf_147	9.67649	0
bf_148	31.806	0
bf_149	69.5893	0
bf_150	35.6066	0
bf_151	517.384	0
bf_152	185.137	0
bf_153	1.05087	0
bf_154	30.6557	0
bf_155	33.0925	0
bf_156	32.7726	0
bf_157	65.3894	0

## Sheet: Hofmann Tanzania
ref	parasites_per_ul	status
Tanzania1_1	61.4755	1
Tanzania1_2	1.1739	1
Tanzania1_3	9117.18	1
Tanzania1_4	32088.7	1
Tanzania1_5	182.988	1
Tanzania1_6	334947	1
Tanzania1_7	2256.95	1
Tanzania1_8	69.1485	1
Tanzania1_9	87318.8	1
Tanzania1_10	3110.42	1
Tanzania1_11	36550.7	1
Tanzania1_12	4784.07	1
Tanzania1_13	7902.07	1
Tanzania1_14	40741.7	1
Tanzania1_15	6442.14	1
Tanzania1_16	16374.2	1
Tanzania1_17	93678.2	1
Tanzania1_18	24527.8	1
Tanzania1_19	31198.9	1
Tanzania1_20	13107.6	1
Tanzania1_21	7395.92	1
Tanzania1_22	14543.7	1
Tanzania1_23	1279.82	1
Tanzania1_24	25268.4	1
Tanzania1_25	33910	1
Tanzania1_26	50966.3	1
Tanzania1_27	103.232	1
Tanzania1_28	35387.1	1
Tanzania1_29	14706.5	1
Tanzania1_30	26.3456	1
Tanzania1_31	183.3	1
Tanzania1_32	4.75	1
Tanzania1_33	3107.9	1
Tanzania1_34	379.22	1
Tanzania1_35	66.52	1
Tanzania1_36	5352.22	1
Tanzania1_37	396.07	1
Tanzania1_38	469134	1
Tanzania1_39	2211.1	1
Tanzania1_40	254.74	1
Tanzania1_41	9249.11	1
Tanzania1_42	6987.43	1
Tanzania1_43	4.7599	1
Tanzania1_44	350422	1
Tanzania1_45	40411.9	1
Tanzania1_46	1.5777e+06	1
Tanzania1_47	53265.9	1
Tanzania1_48	42460.2	1
Tanzania1_49	2.0335e+06	1
Tanzania1_50	37524.9	1
Tanzania1_51	480806	1
Tanzania1_52	83029.6	1
Tanzania1_53	42652.3	1
Tanzania1_54	750.581	1
Tanzania1_55	731422	1
Tanzania1_56	132389	1
Tanzania1_57	40662.9	1
Tanzania1_58	3919.05	1
Tanzania1_59	370.454	1
Tanzania1_60	127.401	1
Tanzania1_61	3490.94	1
Tanzania1_62	1234.33	1
Tanzania1_63	16323.8	1
Tanzania1_64	1020.96	1
Tanzania1_65	60.4522	1
Tanzania1_66	119473	1
Tanzania1_67	2511.59	1
Tanzania1_68	532.755	1
Tanzania1_69	3743.84	1
Tanzania1_70	13707.4	1
Tanzania1_71	4.2009	1
Tanzania1_72	227.309	1
Tanzania1_73	151781	1
Tanzania1_74	8398.39	1
Tanzania1_75	7657.23	1
Tanzania1_76	1597.96	1
Tanzania1_77	45418.5	1
Tanzania1_78	2627.15	1
Tanzania1_79	143.007	1
Tanzania1_80	5319.4	1
Tanzania1_81	7814.2	1
Tanzania1_82	248158	1
Tanzania1_83	14279.3	1
Tanzania1_84	19510.2	1
Tanzania1_85	269416	1
Tanzania1_86	413901	1
Tanzania1_87	1004.04	1
Tanzania1_88	234910	1
Tanzania1_89	1.22551e+06	1
Tanzania1_90	741.052	1
Tanzania1_91	12577.1	1
Tanzania1_92	733.769	1
Tanzania1_93	478.217	1
Tanzania1_94	171193	1
Tanzania1_95	149776	1
Tanzania1_96	143745	1
Tanzania1_97	375230	1
Tanzania1_98	31505.9	1
Tanzania1_99	6.5038	1
Tanzania1_100	64293.4	1
Tanzania1_101	240.944	1
Tanzania1_102	101192	1
Tanzania1_103	1867.38	1
Tanzania1_104	25045.7	1
Tanzania1_105	3372.73	1
Tanzania1_106	285930	1
Tanzania1_107	212429	1
Tanzania1_108	234600	1
Tanzania1_109	13677.4	1
Tanzania1_110	2215.92	1
Tanzania1_111	1238.66	1
Tanzania1_112	103.08	1
Tanzania1_113	67.1103	0
Tanzania1_114	0.8412	0
Tanzania1_115	926.381	0
Tanzania1_116	3.4403	0
Tanzania1_117	104.671	0
Tanzania1_118	19.0149	0
Tanzania1_119	69.7912	0
Tanzania1_120	835.759	0
Tanzania1_121	1.1179	0
Tanzania1_122	47.286	0
Tanzania1_123	22.2373	0
Tanzania1_124	1040.32	0
Tanzania1_125	60.9397	0
Tanzania1_126	0.3746	0
Tanzania1_127	16.8317	0
Tanzania1_128	13.2512	0
Tanzania1_129	6.0032	0
Tanzania1_130	51.4451	0
Tanzania1_131	19.3906	0
Tanzania1_132	3.4149	0
Tanzania1_133	122.85	0
Tanzania1_134	573.255	0
Tanzania1_135	672.811	0
Tanzania1_136	21.6151	0
Tanzania1_137	37.2981	0
Tanzania1_138	0.2518	0
Tanzania1_139	43.9474	0
Tanzania1_140	198.054	0
Tanzania1_141	22.2524	0
Tanzania1_142	6.1826	0
Tanzania1_143	1456.58	0
Tanzania1_144	1.2243	0
Tanzania1_145	38.4447	0
Tanzania1_146	30.2178	0
Tanzania1_147	624.342	0
Tanzania1_148	44.23	0
Tanzania1_149	5.4331	0
Tanzania1_150	9650.83	0
Tanzania1_151	18.38	0
Tanzania1_152	323.949	0
Tanzania1_153	3389.14	0
Tanzania1_154	18.28	0
Tanzania1_155	1662.44	0
Tanzania1_156	18.8351	0
Tanzania1_157	1.2775	0
Tanzania1_158	80.3765	0
Tanzania1_159	31.8	0
Tanzania1_160	106.57	0
Tanzania1_161	1064.2	0
Tanzania1_162	190.149	0
Tanzania1_163	24.76	0
Tanzania1_164	55.331	0
Tanzania1_165	3.3324	0
Tanzania1_166	1026.89	0
Tanzania1_167	43.5888	0
Tanzania1_168	2.43	0
Tanzania1_169	604.041	0
Tanzania1_170	6.4679	0
Tanzania1_171	200227	0
Tanzania1_172	232.633	0
Tanzania1_173	448.388	0
Tanzania1_174	0.9495	0
Tanzania1_175	7975.66	0
Tanzania1_176	71997.2	0
Tanzania1_177	43.3956	0
Tanzania1_178	11043.6	0
Tanzania1_179	655.829	0
Tanzania1_180	2.0713	0
Tanzania1_181	0.8196	0
Tanzania1_182	75.6866	0
Tanzania1_183	17.3983	0
Tanzania1_184	58.6093	0
Tanzania1_185	0.4453	0
Tanzania1_186	1.9825	0
Tanzania1_187	109.734	0
Tanzania1_188	2.6494	0
Tanzania1_189	749.436	0
Tanzania1_190	1.3666	0
Tanzania1_191	14.8097	0
Tanzania1_192	54.9054	0
Tanzania1_193	107.939	0
Tanzania1_194	46.6651	0
Tanzania1_195	13640.8	0
Tanzania1_196	13.0653	0
Tanzania1_197	2.2552	0
Tanzania1_198	0.3329	0
Tanzania1_199	0.4075	0
Tanzania1_200	1.557	0
Tanzania1_201	48.464	0
Tanzania1_202	1.7497	0
Tanzania1_203	3302.39	0
Tanzania1_204	7.4636	0
Tanzania1_205	49.0089	0
Tanzania1_206	423.546	0
Tanzania1_207	4.3948	0
Tanzania1_208	330.46	0
Tanzania1_209	2.3577	0
Tanzania1_210	38.4221	0
Tanzania1_211	191.009	0
Tanzania1_212	321.473	0
Tanzania1_213	18.2396	0
Tanzania1_214	0.7856	0
Tanzania1_215	12.3611	0
Tanzania1_216	65.1234	0
Tanzania1_217	0.973	0
Tanzania1_218	1.4628	0
Tanzania1_219	16.3496	0
Tanzania1_220	0.4272	0
Tanzania1_221	3.2839	0
Tanzania1_222	21.3108	0
Tanzania1_223	42.5954	0
Tanzania1_224	6.2673	0
Tanzania1_225	103.267	0
Tanzania1_226	5.654	0
Tanzania1_227	0.7856	0
Tanzania1_228	1.7212	0
Tanzania1_229	17.0668	0
Tanzania1_230	25.8688	0
Tanzania1_231	10.1862	0
Tanzania1_232	75.9902	0
Tanzania1_233	3.1052	0
Tanzania1_234	454.673	0
Tanzania1_235	3.8777	0
Tanzania1_236	278.686	0
Tanzania1_237	5.8354	0
Tanzania1_238	5.4634	0
Tanzania1_239	33.1069	0
Tanzania1_240	1.1359	0
Tanzania1_241	84.0457	0
Tanzania1_242	13.7525	0
Tanzania1_243	8.0091	0
Tanzania1_244	38.2952	0
Tanzania1_245	14.77	0
Tanzania1_246	13.1881	0

## Sheet: Imwong Pailin
ref	parasites_per_ul	status
Pailin_1	68.8015	NA
Pailin_2	1.33374e+06	NA
Pailin_3	68.8015	NA
Pailin_4	1715.11	NA
Pailin_5	10557.6	NA
Pailin_6	470.658	NA
Pailin_7	686229	NA
Pailin_8	10.7308	NA
Pailin_9	1.42117e+06	NA
Pailin_10	31992.8	NA
Pailin_11	317498	NA
Pailin_12	1934.98	NA
Pailin_13	182.021	NA
Pailin_14	17990.3	NA
Pailin_15	2510.85	NA
Pailin_16	9000.97	NA
Pailin_17	26711.6	NA
Pailin_18	72.5226	NA
Pailin_19	16266.1	NA
Pailin_20	1712.19	NA
Pailin_21	112183	NA
Pailin_22	698.476	NA
Pailin_23	104.14	NA
Pailin_24	168.166	NA
Pailin_25	2.38779e+06	NA
Pailin_26	31.6799	NA
Pailin_27	3435.59	NA
Pailin_28	198.911	NA
Pailin_29	110250	NA
Pailin_30	539793	NA
Pailin_31	437385	NA
Pailin_32	638129	NA
Pailin_33	168.166	NA
Pailin_34	104.14	NA
Pailin_35	43.2608	NA
Pailin_36	334.923	NA
Pailin_37	44947.4	NA
Pailin_38	299657	NA
Pailin_39	87199.2	NA
Pailin_40	334952	NA
Pailin_41	433872	NA
Pailin_42	29431.4	NA
Pailin_43	336682	NA
Pailin_44	525.484	NA
Pailin_45	439546	NA
Pailin_46	1066.17	NA
Pailin_47	157818	NA
Pailin_48	729941	NA
Pailin_49	141.557	NA
Pailin_50	9.02409	NA
Pailin_51	36091.8	NA
Pailin_52	348.401	NA
Pailin_53	481697	NA
Pailin_54	99.3885	NA
Pailin_55	179507	NA
Pailin_56	20637	NA
Pailin_57	355.41	NA
Pailin_58	7242.2	NA

## Sheet: Imwong SMRU
ref	parasites_per_ul	status
SMRU_1	104.999	NA
SMRU_2	3.25029e+06	NA
SMRU_3	1.65786	NA
SMRU_4	21.6717	NA
SMRU_5	17.5412	NA
SMRU_6	59199.4	NA
SMRU_7	24.3441	NA
SMRU_8	61.7203	NA
SMRU_9	118540	NA
SMRU_10	20335.3	NA
SMRU_11	4735.9	NA
SMRU_12	131.506	NA
SMRU_13	5.41166e+06	NA
SMRU_14	5.62652e+06	NA
SMRU_15	1095.9	NA
SMRU_16	19.9247	NA
SMRU_17	1.11489e+07	NA
SMRU_18	766.275	NA
SMRU_19	23256.4	NA
SMRU_20	1004.64	NA
SMRU_21	2208.52	NA
SMRU_22	161.352	NA
SMRU_23	5.11442e+06	NA
SMRU_24	54.815	NA
SMRU_25	346.738	NA
SMRU_26	1750.78	NA
SMRU_27	2561.21	NA
SMRU_28	11781.8	NA
SMRU_29	688.466	NA
SMRU_30	5.53047e+09	NA
SMRU_31	5.41194e+06	NA
SMRU_32	2.11157e+06	NA
SMRU_33	50	NA
SMRU_34	40.3868	NA
SMRU_35	22584.3	NA
SMRU_36	191521	NA
SMRU_37	315846	NA
SMRU_38	7.97564e+06	NA
SMRU_39	16031.7	NA
SMRU_40	12679.5	NA
SMRU_41	137069	NA
SMRU_42	123311	NA
SMRU_43	4.01668e+07	NA
SMRU_44	31979.7	NA
SMRU_45	140432	NA
SMRU_46	378.716	NA
SMRU_47	550.926	NA
SMRU_48	5.53667e+06	NA
SMRU_49	3960.93	NA
SMRU_50	246.184	NA
SMRU_51	1.93648e+06	NA
SMRU_52	1.7653e+06	NA
SMRU_53	12373.4	NA
SMRU_54	6606.92	NA
SMRU_55	20788.4	NA
SMRU_56	9235.6	NA
SMRU_57	84985.9	NA
SMRU_58	25314.4	NA
SMRU_59	50	NA
SMRU_60	369472	NA
SMRU_61	47.4168	NA
SMRU_62	137390	NA
SMRU_63	3.35697	NA
SMRU_64	4.46696	NA
SMRU_65	8.82286e+07	NA
SMRU_66	33689.5	NA
SMRU_67	180.846	NA
SMRU_68	37291.8	NA
SMRU_69	246173	NA
SMRU_70	127.23	NA
SMRU_71	2.37212e+06	NA
SMRU_72	44052.9	NA
SMRU_73	462.987	NA
SMRU_74	1620.18	NA
SMRU_75	13200.9	NA
SMRU_76	1.34997e+08	NA
SMRU_77	7503.89	NA
SMRU_78	1025.9	NA
SMRU_79	33068.6	NA
SMRU_80	13751.9	NA
SMRU_81	14110.9	NA
SMRU_82	1065.76	NA
SMRU_83	1.08565e+06	NA
SMRU_84	14861.8	NA
SMRU_85	1.20629e+07	NA
SMRU_86	2777.62	NA
SMRU_87	8.2618	NA
SMRU_88	9.4169	NA
SMRU_89	2804.29	NA
SMRU_90	257.808	NA
SMRU_91	1.07309e+07	NA
SMRU_92	9.7151	NA
SMRU_93	22.6697	NA
SMRU_94	330.216	NA
SMRU_95	1.51428e+06	NA
SMRU_96	3339.74	NA
SMRU_97	1.00032e+06	NA
SMRU_98	1357.71	NA
SMRU_99	8032.09	NA
SMRU_100	13518.5	NA
SMRU_101	27393.9	NA
SMRU_102	105.329	NA
SMRU_103	36.3177	NA
SMRU_104	101.263	NA
SMRU_105	413.81	NA
SMRU_106	40733.7	NA
SMRU_107	6.12741	NA
SMRU_108	16.7437	NA
SMRU_109	336.791	NA
SMRU_110	7.7243e+07	NA
SMRU_111	383229	NA
SMRU_112	5590.3	NA
SMRU_113	3083.34	NA
SMRU_114	2763.27	NA
SMRU_115	2.54172e+06	NA
SMRU_116	2.03122e+06	NA
SMRU_117	159702	NA
SMRU_118	346.754	NA
SMRU_119	13518.5	NA
SMRU_120	1357.71	NA
SMRU_121	8032.09	NA
SMRU_122	111.265	NA
SMRU_123	207576	NA
SMRU_124	979.539	NA
SMRU_125	185138	NA
SMRU_126	3.03443e+08	NA
SMRU_127	74.5373	NA
SMRU_128	37096.9	NA
SMRU_129	6820.32	NA
SMRU_130	1388.37	NA
SMRU_131	33451.1	NA
SMRU_132	352728	NA
SMRU_133	208.798	NA
SMRU_134	469.853	NA
SMRU_135	127288	NA
SMRU_136	1163.5	NA
SMRU_137	383706	NA
SMRU_138	11845.1	NA
SMRU_139	864.266	NA
SMRU_140	114.496	NA
SMRU_141	8082.92	NA
SMRU_142	793.807	NA
SMRU_143	4027.02	NA
SMRU_144	1472.31	NA
SMRU_145	7748.4	NA
SMRU_146	58421.3	NA
SMRU_147	39.5132	NA
SMRU_148	3877.44	NA
SMRU_149	1058.63	NA
SMRU_150	757.853	NA
SMRU_151	878.916	NA
SMRU_152	57761.1	NA
SMRU_153	6000.99	NA
SMRU_154	13711.5	NA
SMRU_155	1741.01	NA
SMRU_156	3.40203e+08	NA
SMRU_157	383878	NA
SMRU_158	3378.94	NA
SMRU_159	1064.24	NA
SMRU_160	2745.56	NA
SMRU_161	45555.5	NA
SMRU_162	3.0438e+08	NA
SMRU_163	33920.1	NA
SMRU_164	37101.3	NA
SMRU_165	1057.63	NA
SMRU_166	119666	NA
SMRU_167	1749.73	NA
SMRU_168	167256	NA
SMRU_169	284430	NA
SMRU_170	614.196	NA
SMRU_171	526.774	NA
SMRU_172	137901	NA
SMRU_173	13393.2	NA

[truncated: 13 more sheets: Koepfli PNG, Haiti Lucchi, Morris Zanzibar05, Morris Zanzibar09, Morris Zanzibar11, Morris Zanzibar13, Aydin-Schmidt Zanzibar2015, Mosha Tanzania, Mwingira Tanzania, Nabet Mali, Ouedraogo Burkina, Tadesse Ethiopia, key]
