# Supplementary material for: The temporal dynamics and infectiousness of subpatent Plasmodium falciparum infections in relation to parasite density
Source: Nat Commun. 2019 Mar 29;10:1433. doi: 10.1038/s41467-019-09441-1 (PMC6440965; doi:10.1038/s41467-019-09441-1)
Supplement: Supplementary file 4 — Source Data File [file 41467_2019_9441_MOESM4_ESM.zip › Source Data for Fig 4.xlsx]

## Sheet: figure4b_ghana
id	week	slide	submic
1	0	0	1
1	2	0	0
1	4	0	0
1	6	0	0
1	10	0	0
1	14	0	0
1	18	0	0
1	22	0	0
1	26	0	0
1	30	0	0
1	34	0	0
1	38	0	0
1	42	0	0
1	46	0	0
1	50	0	0
1	54	0	0
1	62	0	0
1	66	0	0
1	70	0	0
1	74	0	0
1	78	0	0
1	82	0	0
1	86	0	0
1	90	0	0
1	98	1	0
1	102	1	0
1	106	0	0
1	110	0	1
1	114	0	0
2	0	0	0
2	2	0	0
2	4	0	0
2	6	0	0
2	10	0	0
2	14	0	0
2	18	0	0
2	22	0	0
2	26	0	0
2	30	0	0
2	34	0	0
2	38	0	0
2	42	0	0
2	46	0	0
2	50	0	0
2	54	0	0
2	58	1	0
2	62	0	1
2	66	1	0
2	70	1	0
2	74	0	0
2	82	0	0
2	86	0	0
2	90	0	0
2	94	0	0
2	98	0	0
2	102	0	0
2	106	0	0
2	114	0	0
3	2	0	1
3	4	0	0
3	6	0	0
3	10	0	0
3	14	0	0
3	18	0	0
3	26	0	0
3	30	0	0
3	34	0	1
3	38	0	1
4	0	0	1
4	0	0	1
4	2	0	0
4	4	0	1
4	6	0	0
5	0	0	1
5	2	0	0
5	4	0	0
5	6	0	0
5	10	0	0
5	14	0	0
5	18	0	0
5	22	0	0
5	26	0	0
5	34	0	0
5	42	0	0
5	50	0	0
5	56	0	0
6	0	0	0
6	2	0	0
6	4	0	0
6	6	0	0
6	10	0	0
6	14	0	0
6	18	0	0
6	22	0	0
6	26	0	0
6	30	0	0
6	34	0	0
6	46	0	0
6	54	0	0
6	58	0	0
6	62	0	0
6	70	0	0
6	74	0	0
6	78	0	0
6	82	0	0
6	90	0	0
6	94	0	0
6	98	0	0
6	102	0	0
6	106	0	0
6	110	0	1
6	114	0	0
7	0	0	1
7	0	0	1
7	2	0	0
7	4	0	0
7	6	0	1
8	0	0	1
8	0	0	1
8	2	0	0
8	6	0	0
9	0	0	1
9	2	0	0
9	4	0	0
9	6	0	0
9	10	0	0
9	14	0	0
9	22	0	0
9	26	0	0
9	42	1	0
9	46	1	0
9	50	1	0
9	54	0	1
9	58	0	0
9	66	0	0
9	70	0	0
9	78	0	0
9	82	0	0
9	90	0	0
9	102	0	0
9	106	0	0
9	114	0	0
10	0	0	1
10	2	0	0
10	4	0	0
10	6	0	0
10	10	0	0
10	14	0	0
10	18	0	0
10	22	0	0
10	26	0	0
10	30	0	0
10	34	0	0
10	38	0	0
10	46	0	0
10	50	0	1
11	0	0	1
11	2	0	0
11	6	0	0
11	10	0	0
11	14	0	0
11	18	0	0
11	22	0	0
11	30	0	0
11	38	1	0
11	42	1	0
11	50	0	1
11	56	0	0
11	66	1	0
11	70	1	0
11	78	0	0
12	0	0	0
12	2	0	0
12	4	0	0
12	6	0	0
12	18	0	0
12	26	0	1
12	30	0	1
12	34	1	0
12	38	0	1
12	42	1	0
12	46	0	0
12	54	1	0
13	0	0	1
13	2	0	0
13	4	0	0
13	16	0	0
13	18	0	1
13	22	0	0
13	26	0	0
13	30	0	0
13	34	0	0
13	38	0	0
13	42	0	0
13	48	0	0
13	50	0	0
13	54	0	0
13	58	0	0
13	62	0	0
13	66	0	0
13	70	0	0
13	74	0	0
13	78	0	0
13	82	0	0
13	86	0	0
13	90	0	0
13	94	0	0
13	98	0	0
13	102	0	0
13	110	0	0
13	114	1	0
14	0	0	0
14	2	0	0
14	4	0	1
14	6	0	0
14	10	0	0
14	14	0	0
14	18	0	0
14	22	0	0
14	26	0	0
14	30	0	0
14	38	0	0
14	42	0	0
14	46	0	0
14	54	0	0
14	58	0	0
14	66	0	0
14	70	0	0
14	74	0	0
14	82	0	0
14	86	0	0
14	90	0	0
14	98	0	0
14	102	0	0
14	106	0	0
14	110	0	0
15	0	0	1
15	2	0	0
15	4	0	0
15	6	0	0
15	10	0	0
15	14	0	0
15	18	0	0
15	22	0	0
15	26	0	0
15	30	0	0
16	0	0	1
16	2	0	0
16	4	0	0
16	6	0	0
16	10	0	0
17	0	0	1
17	2	0	0
17	4	0	0
17	6	0	0
17	10	0	0
17	14	0	0
17	18	0	0
17	22	0	0
17	26	0	0
17	34	0	0
17	42	0	0
17	46	0	0
17	50	0	0
17	54	0	0
17	58	0	0
17	62	1	0
17	66	0	0
17	70	0	0
17	74	0	0
17	78	0	0
17	82	0	0
17	86	0	0
17	90	0	0
17	98	0	0
17	102	0	0
17	106	0	1
17	110	0	0
17	114	0	0
18	0	0	0
18	2	0	0
18	4	0	0
18	18	0	0
18	22	0	0
18	32	0	0
18	34	0	0
18	38	0	0
18	42	0	0
18	46	0	0
18	50	0	0
18	54	1	0
18	58	0	0
18	62	0	0
18	66	0	0
18	70	0	0
18	74	0	0
18	78	0	0
18	82	0	0
18	86	0	0
18	90	0	0
18	98	0	0
18	102	1	0
18	106	1	0
18	110	1	0
18	114	0	1
19	0	0	0
19	2	0	0
19	4	0	0
19	6	0	0
19	18	0	0
19	22	0	1
19	30	0	1
19	34	1	0
19	38	0	0
19	42	0	0
19	46	0	1
19	50	1	0
19	54	0	0
19	58	0	0
19	74	0	0
20	0	0	0
20	2	0	0
20	4	0	0
20	6	0	0
20	10	0	0
20	14	0	0
20	18	0	0
20	22	0	0
20	26	0	0
20	30	0	0
20	34	0	0
20	38	0	0
20	42	0	1
20	54	1	0
20	58	1	0
20	62	0	0
20	66	0	0
20	70	0	0
20	74	1	0
20	78	0	0
20	82	0	0
20	90	0	1
20	98	1	0
20	102	1	0
20	106	1	0
20	110	1	0
21	0	0	1
21	2	0	0
22	0	0	0
22	2	0	0
22	4	0	0
22	6	0	0
22	10	0	0
22	14	0	0
22	18	0	0
22	30	0	0
22	34	0	0
22	38	0	0
22	42	0	0
22	46	0	0
22	50	0	0
22	54	0	1
22	58	0	0
22	62	0	0
22	66	0	0
22	70	0	0
22	78	0	0
22	82	0	0
22	86	0	0
22	90	0	0
22	94	0	0
22	98	0	1
22	106	1	0
22	110	1	0
22	114	0	0
22	114	0	0
23	0	0	0
23	2	0	0
23	4	0	0
23	10	0	0
23	14	0	0
23	22	0	0
23	30	0	0
23	34	0	0
23	46	0	1
23	50	1	0
23	54	1	0
23	66	0	0
23	70	0	0
23	74	0	0
23	78	0	0
23	86	1	0
23	90	1	0
23	98	1	0
23	102	1	0
23	106	1	0
23	110	1	0
23	114	1	0
24	0	0	0
24	2	0	0
24	4	0	0
24	6	0	0
24	10	0	0
24	18	0	0
24	22	0	0
24	26	0	1
24	30	1	0
24	34	1	0
24	38	0	1
24	42	1	0
24	46	0	0
24	50	1	0
24	58	0	1
24	62	0	0
24	66	0	0
24	70	1	0
24	74	1	0
24	78	1	0
24	86	1	0
24	90	1	0
24	94	0	1
24	98	1	0
24	106	1	0
24	114	1	0
25	2	0	0
25	4	0	0
25	6	0	0
25	10	0	0
25	14	0	0
25	22	0	0
25	26	0	0
25	30	0	1
25	34	0	0
25	38	0	0
25	42	0	0
25	46	0	1
25	50	0	0
25	54	0	0
25	58	0	0
25	62	0	0
25	66	0	0
25	70	0	0
25	74	0	0
25	78	0	0
25	82	0	0
25	86	0	0
25	90	0	0
25	94	0	1
25	98	0	0
25	102	0	0
25	110	0	0
25	114	0	1
26	0	0	0
26	3	0	0
26	6	0	0
26	10	0	0
26	14	0	0
26	18	0	0
26	22	0	0
26	26	0	0
26	30	0	0
26	38	0	0
26	42	0	0
26	46	0	0
26	54	1	0
26	58	1	0
26	62	1	0
26	66	1	0
26	70	1	0
26	74	1	0
26	78	0	1
26	82	0	0
26	86	0	0
26	98	1	0
26	102	1	0
26	106	1	0
26	110	1	0
27	0	0	0
27	2	0	0
27	4	0	0
27	6	0	0
27	10	0	0
27	14	0	0
27	18	0	0
27	22	0	0
27	26	0	0
27	30	0	0
27	34	0	0
27	38	0	0
27	42	0	0
27	46	0	0
27	50	0	0
27	54	0	1
27	58	0	0
27	66	1	0
27	70	1	0
27	74	1	0
27	78	0	0
27	82	0	0
27	90	1	0
27	94	1	0
27	98	1	0
27	102	1	0
27	106	1	0
27	110	1	0
27	114	1	0
28	0	0	0
28	2	0	0
28	4	0	0
28	6	0	0
28	10	1	0
28	14	0	1
28	18	1	0
28	22	1	0
28	26	1	0
28	30	0	0
28	34	0	0
28	38	0	0
28	42	1	0
28	46	1	0
28	50	1	0
28	54	1	0
28	62	1	0
28	66	0	0
28	70	1	0
28	78	1	0
28	82	1	0
28	94	1	0
28	98	1	0
28	102	1	0
28	106	1	0
28	110	1	0
28	114	0	1
29	0	0	0
29	2	0	0
29	4	0	0
29	6	0	0
29	10	0	0
29	14	0	0
29	20	0	0
29	22	0	0
29	26	0	0
29	30	0	0
29	34	0	0
29	38	0	0
29	46	0	0
29	50	0	0
29	54	0	0
29	58	0	0
29	62	0	0
29	66	0	0
29	70	0	0
29	74	0	0
29	78	0	0
29	82	0	0
29	86	0	0
29	90	0	0
29	94	1	0
29	98	1	0
29	102	1	0
29	106	1	0
29	110	0	1
29	114	0	1
30	0	0	0
30	2	0	0
30	4	0	0
30	6	0	0
30	10	0	0
30	14	0	0
30	18	0	1
30	22	0	0
30	26	0	0
30	30	0	0
30	34	0	0
30	38	1	0
30	42	1	0
30	46	0	0
30	50	0	0
30	54	1	0
30	58	1	0
30	62	1	0
30	66	1	0
30	70	1	0
30	74	1	0
30	78	1	0
30	82	1	0
30	86	1	0
30	90	0	0
30	94	0	0
30	98	1	0
30	102	0	0
30	106	1	0
30	110	0	1
30	114	0	1
31	0	0	0
31	2	0	0
31	4	0	0
31	6	0	0
31	10	0	0
31	14	0	0
31	18	0	0
31	22	0	0
31	26	0	0
31	30	1	0
31	34	1	0
31	38	1	0
31	42	0	1
31	46	0	0
31	50	0	0
31	54	0	1
31	58	0	0
31	62	1	0
31	66	0	0
31	70	0	0
31	74	0	0
31	78	0	0
31	82	1	0
31	86	1	0
31	100	1	0
31	114	1	0
31	118	1	0
32	0	0	0
32	2	1	0
32	4	1	0
32	6	0	0
32	10	0	0
32	14	0	0
32	18	0	0
32	22	0	0
32	26	0	0
32	30	0	0
32	34	0	0
32	38	0	0
32	42	0	1
32	46	0	0
32	50	0	0
32	54	0	0
32	58	0	0
32	62	1	0
32	66	0	0
32	70	0	0
32	74	0	0
32	86	0	0
32	94	0	0
32	98	0	0
32	102	0	0
32	106	0	0
32	110	0	1
32	114	0	0
33	0	0	0
33	2	0	0
33	4	0	0
33	6	0	0
33	10	0	0
33	14	0	0
33	18	0	0
33	22	0	0
33	26	0	0
33	34	1	0
33	38	1	0
33	42	0	0
33	46	0	0
33	54	0	0
33	54	0	0
33	58	0	0
33	66	0	0
33	70	0	0
33	74	0	0
33	78	1	0
33	82	1	0
33	90	1	0
33	94	1	0
33	98	1	0
33	102	0	1
33	106	0	1
33	114	1	0
34	0	0	0
34	2	0	0
34	6	0	0
34	10	0	0
34	14	0	0
34	18	0	0
34	22	0	0
34	26	0	0
34	30	0	0
34	34	0	0
34	38	0	1
34	42	0	0
34	46	0	0
34	50	0	0
34	54	0	0
34	58	0	0
34	66	0	0
34	70	0	0
34	74	0	0
34	78	0	0
34	82	0	0
34	86	0	0
34	94	0	0
34	98	0	0
34	102	0	0
34	106	0	0
34	110	0	1
34	114	0	0
35	0	0	0
35	2	0	0
35	4	0	0
35	6	0	0
35	10	0	0
35	14	0	0
35	18	0	0
35	26	1	0
35	30	0	1
35	34	0	0
35	38	0	0
35	42	0	0
35	46	0	0
35	50	0	0
35	54	0	0
35	58	1	0
35	62	1	0
35	66	1	0
35	70	0	1
35	74	1	0
35	78	1	0
35	82	1	0
35	86	1	0
35	94	0	0
35	102	1	0
35	106	1	0
35	110	1	0
36	0	0	0
36	2	0	0
36	4	0	0
36	6	0	0
36	10	0	0
36	14	0	0
36	18	0	1
36	22	0	0
36	26	0	0
36	30	0	0
36	34	0	0
36	38	0	0
36	42	0	0
36	47	0	0
36	50	0	0
36	54	0	0
36	58	0	0
36	62	0	0
36	66	0	0
36	70	0	0
36	74	0	0
36	82	1	0
36	86	1	0
36	94	1	0
36	98	1	0
36	102	0	1
36	106	1	0
36	110	0	1
36	114	0	1
37	0	0	0
37	2	0	0
37	4	0	0
37	6	0	0
37	10	0	1
37	14	0	0
37	18	0	0
37	30	0	0
38	0	0	0
38	2	0	0
38	4	0	0
38	6	0	0
38	10	0	0
38	14	0	0
38	18	0	1
38	22	0	0
38	26	0	0
38	30	1	0
38	34	0	0
38	38	0	0
38	43	0	0
38	46	0	0
38	50	0	0
38	54	0	0
38	58	0	0
38	62	0	0
38	66	0	0
38	70	0	0
38	78	1	0
38	82	1	0
38	86	0	1
38	90	1	0
38	94	0	1
38	98	0	0
38	102	0	0
38	106	0	0
38	110	0	0
38	114	1	0
39	2	0	0
39	4	0	0
39	6	0	0
39	22	0	0
39	26	0	0
39	30	0	0
39	34	0	1
39	38	0	0
39	42	0	0
39	46	0	0
39	50	0	0
39	54	0	0
39	58	0	0
39	62	0	0
39	66	0	0
39	70	0	0
39	74	0	0
39	78	0	0
39	82	0	0
39	86	0	0
39	90	0	0
39	94	0	0
39	98	0	0
39	102	0	0
39	106	0	0
39	110	0	0
39	114	0	0
40	2	0	0
40	4	0	0
40	6	0	0
40	14	0	0
40	18	1	0
40	22	0	0
40	26	0	1
40	30	0	0
41	0	0	0
41	2	0	0
41	4	0	0
41	6	0	0
41	10	0	0
41	14	0	0
41	18	0	0
41	22	0	1
41	26	0	0
41	30	0	0
41	34	0	0
41	38	0	0
41	42	0	0
41	46	0	0
41	50	0	0
41	54	0	0
41	58	0	0
41	62	0	0
41	66	1	0
41	70	1	0
41	74	1	0
41	78	0	0
41	86	0	0
41	90	0	0
41	94	1	0
41	98	1	0
41	102	1	0
41	106	0	1
41	110	1	0
41	114	0	1
42	2	0	1
42	10	0	0
42	18	1	0
43	0	0	0
43	2	0	0
43	4	0	0
43	6	0	0
43	10	0	0
43	14	0	0
43	18	0	0
43	22	0	0
43	26	0	0
43	30	0	0
43	34	0	0
43	38	0	0
43	42	0	0
43	46	0	0
43	50	0	0
43	54	1	0
43	58	1	0
43	62	1	0
43	66	0	0
43	70	1	0
43	74	1	0
43	78	1	0
43	82	0	1
43	86	1	0
43	90	0	0
43	94	0	1
43	98	0	0
43	102	0	0
43	106	0	0
43	110	1	0
43	114	0	0
44	0	0	0
44	2	0	0
44	5	0	1
44	8	0	0
44	8	0	0
44	10	0	0
44	14	0	0
44	18	0	0
44	22	0	0
44	26	0	0
44	30	0	0
44	34	0	0
44	38	0	0
44	42	0	0
44	46	0	0
44	50	0	0
44	54	0	0
44	58	0	0
44	66	1	0
44	70	1	0
44	74	1	0
44	78	0	0
44	82	0	1
44	86	1	0
44	90	0	0
44	94	1	0
44	98	0	0
44	102	0	0
44	106	0	0
44	110	0	0
44	114	1	0
45	0	0	1
45	2	0	0
45	4	0	0
45	6	0	0
45	10	0	0
45	14	0	0
45	18	0	0
45	22	1	0
45	26	0	0
45	30	1	0
45	34	0	0
45	38	0	0
45	42	0	0
45	46	0	0
45	50	0	0
45	58	0	0
45	62	0	1
45	70	1	0
45	74	1	0
45	78	1	0
45	82	1	0
46	0	0	0
46	2	0	0
46	4	0	0
46	6	0	0
46	10	0	0
46	14	0	0
46	18	0	0
46	22	1	0
46	26	0	0
46	30	0	0
46	34	0	0
46	38	0	0
46	42	0	0
46	42	0	0
46	46	0	0
46	50	0	0
46	54	0	0
46	58	0	0
46	62	0	1
46	66	0	0
46	70	0	1
46	74	0	0
46	78	1	0
46	82	0	0
46	86	0	0
46	90	0	0
46	94	0	0
46	98	0	0
46	102	0	0
46	106	0	0
46	110	0	1
46	114	1	0
47	0	0	0
47	4	0	0
47	6	0	0
47	10	0	0
47	14	0	1
47	18	0	0
47	22	0	0
47	26	0	0
47	30	0	0
47	34	0	0
47	38	0	0
47	42	0	0
47	46	0	0
47	50	0	0
47	54	0	0
47	66	0	0
47	70	1	0
47	74	1	0
47	78	1	0
47	82	0	0
47	86	0	0
47	90	0	0
47	94	0	0
47	98	0	1
47	102	0	1
47	106	1	0
47	110	1	0
47	114	1	0
48	2	0	1
48	4	0	0
48	8	0	0
48	10	0	0
48	14	0	1
48	18	0	0
48	22	0	1
48	26	0	0
48	30	0	0
48	34	0	0
48	38	0	0
48	42	0	0
48	46	0	0
48	50	0	0
48	54	0	0
48	58	0	0
48	66	1	0
48	70	1	0
48	74	1	0
48	78	0	0
48	82	0	1
48	86	1	0
48	90	1	0
48	94	0	1
48	98	0	0
48	102	1	0
48	106	0	0
48	110	0	0
48	114	0	1
49	2	0	1
49	4	0	0
49	8	0	0
50	0	0	0
50	2	0	0
50	4	0	0
50	6	0	0
50	10	1	0
50	14	1	0
50	18	1	0
50	22	1	0
50	26	1	0
50	30	0	0
50	34	0	0
50	38	0	0
50	42	0	0
50	46	0	0
50	50	0	0
50	54	0	0
50	58	0	0
50	62	0	0
50	66	1	0
50	70	0	0
50	74	0	0
50	78	0	0
50	86	0	0
50	90	0	0
50	94	0	0
50	98	0	0
50	102	0	1
50	106	0	0
50	110	0	1
50	114	0	1
51	0	0	0
51	2	0	0
51	4	0	0
51	10	0	0
51	14	0	1
51	18	0	0
51	22	0	0
51	26	0	0
51	30	0	0
51	34	0	0
51	42	0	0
51	46	0	0
51	50	0	0
51	58	1	0
51	62	1	0
51	66	0	1
51	70	1	0
51	78	0	0
51	82	0	0
51	86	0	0
51	90	0	0
51	94	0	0
51	98	0	0
51	102	0	1
51	106	0	1
51	110	1	0
51	114	0	0
52	0	0	0
52	2	0	0
52	4	0	0
52	6	0	0
52	10	0	0
52	14	0	1
52	18	0	0
52	22	0	0
52	26	0	0
52	30	0	0
52	34	0	0
52	38	0	0
52	42	0	0
52	46	0	0
52	50	0	0
52	54	1	0
52	58	1	0
52	62	1	0
52	66	1	0
52	70	1	0
52	74	1	0
52	78	0	1
52	82	1	0
52	86	0	1
52	90	0	1
52	94	0	1
52	98	0	0
52	102	0	1
52	106	0	0
52	110	0	1
52	114	1	0
53	0	0	0
53	2	0	0
53	4	0	0
53	6	0	0
53	10	0	0
53	14	0	0
53	18	0	0
53	22	0	0
53	26	0	0
53	30	0	0
53	34	0	0
53	38	0	0
53	42	0	0
53	46	0	0
53	50	0	0
53	54	0	0
53	58	0	1
53	62	0	0
53	66	0	0
53	78	0	0
53	82	0	0
53	86	1	0
53	90	0	0
53	98	0	0
53	102	0	1
53	106	0	0
53	110	0	0
53	117	1	0
54	0	0	0
54	2	0	0
54	4	0	0
54	6	0	0
54	10	0	0
54	14	0	0
54	18	0	0
54	22	0	0
54	26	0	0
54	30	0	0
54	34	0	0
54	38	0	0
54	42	0	0
54	46	0	0
54	50	0	0
54	54	0	0
54	58	0	1
54	62	0	0
54	66	0	0
54	70	0	0
54	74	0	0
54	78	0	0
54	82	0	0
54	86	0	0
54	90	0	0
54	94	0	0
54	98	1	0
54	102	1	0
54	106	1	0
54	114	0	0
55	2	0	0
55	4	0	0
55	6	0	0
55	10	0	0
55	14	0	0
55	18	0	0
55	22	0	0
55	26	0	0
55	30	0	0
55	34	0	0
55	38	0	0
55	42	1	0
55	46	0	0
55	46	0	0
55	50	0	0
55	58	0	0
55	62	0	0
55	66	1	0
55	70	0	0
55	74	0	1
56	2	0	0
56	4	0	0
56	6	0	0
56	10	0	0
56	14	0	0
56	18	0	0
56	22	0	0
56	26	0	0
56	30	0	0
56	34	0	0
56	38	0	0
56	42	0	0
56	46	0	0
56	50	1	0
56	54	1	0
56	58	1	0
56	66	1	0
56	70	1	0
56	74	1	0
56	78	0	1
56	86	1	0
56	90	1	0
56	94	1	0
56	98	1	0
56	102	1	0
56	106	1	0
56	110	1	0
56	114	1	0
56	118	1	0
57	0	0	0
57	2	0	0
57	4	0	0
57	6	0	0
57	10	0	1
57	14	0	0
57	18	0	0
57	22	0	0
57	26	0	0
57	30	0	0
57	34	0	0
57	38	0	0
57	42	0	0
57	46	0	0
57	50	0	0
57	54	1	0
57	58	1	0
57	66	1	0
57	70	1	0
57	74	0	1
57	78	1	0
57	82	0	1
57	86	1	0
57	90	0	1
57	94	0	1
57	98	1	0
57	102	0	1
57	106	1	0
57	110	1	0
57	114	1	0
58	0	0	0
58	2	1	0
58	4	0	0
58	6	0	0
58	10	0	0
58	14	0	0
58	18	0	0
58	22	0	0
58	26	0	0
58	30	0	0
58	34	0	0
58	38	0	0
58	42	0	0
58	46	1	0
58	50	0	0
58	54	1	0
58	58	1	0
58	62	1	0
58	66	1	0
58	70	1	0
58	74	1	0
58	78	1	0
58	82	1	0
58	86	1	0
58	90	1	0
58	94	1	0
58	98	1	0
58	102	1	0
58	106	0	1
58	110	1	0
58	114	0	0
59	0	0	0
59	4	0	0
59	6	0	0
59	10	0	0
59	14	0	0
59	18	0	0
59	22	0	0
59	22	0	0
59	26	0	0
59	30	0	0
59	34	0	0
59	38	0	0
59	43	0	0
59	46	0	0
59	50	0	0
59	54	0	0
59	58	1	0
59	66	1	0
59	70	1	0
59	74	0	0
59	78	0	0
59	82	1	0
59	86	0	0
59	90	0	0
59	94	0	0
59	98	0	1
59	102	1	0
59	106	1	0
59	110	1	0
59	114	1	0
60	0	0	0
60	2	0	0
60	4	0	0
60	6	0	1
60	10	0	0
60	14	0	0
60	18	0	0
60	22	0	0
60	26	0	0
60	30	0	0
60	34	0	0
60	42	0	0
60	46	0	0
60	50	0	0
60	54	0	0
60	62	0	0
60	66	0	0
60	70	0	0
60	74	0	0
60	78	0	0
60	82	0	0
60	90	0	0
60	94	0	0
60	102	1	0
60	106	1	0
60	114	0	0
61	0	0	0
61	2	0	0
61	4	0	0
61	6	0	1
61	10	0	0
61	14	0	0
61	18	1	0
61	22	0	0
61	26	0	0
61	30	0	0
61	34	0	0
61	42	0	0
61	46	0	0
61	54	0	0
61	58	0	0
61	62	1	0
61	70	0	1
61	74	0	1
61	78	1	0
61	82	1	0
61	86	1	0
61	90	1	0
61	94	0	1
61	98	1	0
61	102	0	1
61	110	0	0
62	4	0	0
62	6	0	1
63	2	0	0
63	4	0	0
63	6	0	0
63	14	0	0
63	18	0	0
63	22	0	0
63	26	0	0
63	30	0	0
63	34	0	0
63	38	0	0
63	42	0	0
63	50	0	0
63	58	0	1
63	66	0	1
63	70	1	0
63	74	0	0
63	78	0	1
63	82	0	0
63	86	0	1
63	90	1	0
63	94	1	0
63	98	1	0
63	102	1	0
63	106	0	1
63	110	1	0
63	114	1	0
64	5	0	0
64	7	0	0
64	10	0	0
64	14	0	0
64	22	0	0
64	26	0	0
64	34	1	0
64	38	0	1
64	42	0	0
65	2	0	0
65	4	0	0
65	10	0	0
65	14	0	0
65	18	0	0
65	22	0	0
65	26	0	0
65	30	0	0
65	34	0	0
65	38	0	1
65	42	0	1
65	46	0	0
65	50	0	0
65	54	0	0
65	58	0	0
65	62	0	0
65	66	0	0
65	70	0	0
65	74	0	0
65	78	0	1
65	82	0	1
65	86	0	0
65	90	1	0
65	94	0	0
65	98	0	0
65	102	0	0
65	106	0	1
65	110	0	1
65	114	0	0
66	2	0	0
66	4	0	0
66	6	0	0
66	10	0	0
66	14	0	0
66	18	0	0
66	22	0	0
66	26	0	0
66	30	0	0
66	34	0	1
66	38	0	0
66	46	0	0
67	2	0	0
67	4	0	0
67	6	0	1
67	10	0	0
67	14	0	0
67	22	0	0
67	26	1	0
67	30	1	0
67	42	1	0
67	46	1	0
67	50	1	0
67	54	0	1
67	58	1	0
67	62	1	0
67	66	0	1
67	70	1	0
67	74	1	0
67	78	1	0
67	82	1	0
67	90	0	1
67	94	1	0
67	98	1	0
67	106	0	1
67	114	1	0
68	2	0	0
68	4	0	0
68	10	0	0
68	14	0	0
68	18	0	0
68	22	0	0
68	26	0	0
68	30	1	0
68	38	0	0
68	42	0	0
68	46	0	0
68	50	0	0
68	54	1	0
68	62	0	0
68	66	0	0
68	70	0	0
68	74	0	1
68	78	1	0
68	86	0	0
68	90	1	0
68	94	1	0
68	98	0	0
68	102	1	0
68	106	1	0
68	110	1	0
68	114	1	0
69	2	1	0
69	4	0	0
69	6	0	0
69	10	0	0
69	14	0	0
69	18	0	0
69	22	1	0
69	26	0	0
69	30	1	0
69	34	1	0
69	38	1	0
69	42	1	0
69	46	1	0
69	50	0	1
69	54	0	0
69	58	0	0
69	62	0	0
69	66	1	0
69	70	0	0
69	74	0	0
69	78	0	0
69	82	0	1
69	86	1	0
69	91	1	0
69	94	1	0
69	102	1	0
69	106	1	0
69	110	1	0
69	114	1	0
70	0	0	0
70	2	0	0
70	4	0	0
70	6	0	0
70	10	0	0
70	14	0	0
70	18	0	0
70	22	0	0
70	26	1	0
70	30	0	0
70	34	0	0
70	38	0	0
70	42	0	0
70	46	0	0
70	50	0	0
70	54	0	1
70	58	1	0
70	62	1	0
70	70	1	0
70	78	1	0
70	82	0	1
70	90	0	1
70	94	0	0
70	98	0	0
70	102	0	0
70	110	0	0
70	114	0	0
71	4	0	0
71	6	0	0
71	10	0	0
71	14	0	0
71	18	0	0
71	22	0	0
71	26	0	0
71	30	0	1
71	34	0	0
71	38	0	0
71	42	0	0
71	46	0	1
71	50	1	0
71	54	0	0
71	70	0	1
71	74	0	1
71	78	1	0
71	82	1	0
71	86	1	0
71	90	1	0
71	94	1	0
72	0	0	0
72	2	0	0
72	4	0	0
72	6	1	0
72	14	0	0
72	18	0	0
72	22	0	0
72	26	0	1
72	34	0	0
72	38	0	0
72	42	0	0
72	46	0	0
72	54	0	0
72	62	0	0
73	4	0	0
73	6	0	0
73	10	0	0
73	14	0	0
73	18	1	0
73	22	1	0
73	26	1	0
73	30	0	0
73	34	1	0
73	38	1	0
73	42	0	0
73	46	1	0
73	50	0	1
73	54	0	1
73	58	1	0
73	62	1	0
73	66	1	0
73	74	1	0
73	78	0	1
73	82	1	0
73	86	0	0
73	98	1	0
74	6	0	0
74	10	0	0
74	14	0	0
74	18	0	0
74	22	0	0
74	26	0	0
74	30	0	0
74	34	0	0
74	38	0	0
74	42	0	1
74	46	0	1
74	50	1	0
74	54	1	0
74	58	1	0
74	62	1	0
74	66	1	0
74	70	1	0
74	74	1	0
74	78	1	0
74	82	1	0
74	86	0	1
74	90	0	1
74	94	1	0
74	98	0	0
75	2	0	0
75	4	0	0
75	6	0	0
75	10	0	0
75	14	0	0
75	18	0	0
75	22	0	0
75	26	0	0
75	30	0	0
75	34	0	0
75	38	0	0
75	42	0	0
75	46	1	0
75	54	1	0
75	58	1	0
75	66	0	1
75	70	1	0
75	74	1	0
75	78	1	0
75	82	1	0
75	86	0	0
75	90	0	0
75	98	0	0
76	2	0	0
76	4	0	0
76	10	0	0
76	14	0	0
76	22	0	0
76	26	0	0
76	30	0	0
76	34	0	0
76	38	0	1
76	42	0	0
76	46	0	0
76	50	1	0
76	54	1	0
76	59	1	0
76	66	1	0
76	74	0	0
76	82	0	0
76	86	1	0
76	90	1	0
76	94	1	0
77	4	0	0
77	6	0	0
77	14	0	0
77	18	0	0
77	22	0	0
77	26	0	0
77	30	0	0
77	34	0	0
77	42	0	0
77	46	0	0
77	54	0	1
77	59	0	1
77	66	0	0
77	70	1	0
77	82	0	0
78	2	0	0
78	6	0	0
78	10	0	0
78	14	0	0
78	18	0	1
78	22	0	0
78	26	0	0
78	30	0	0
78	34	1	0
78	38	0	1
78	46	1	0
78	50	1	0
78	54	1	0
78	58	0	1
78	62	1	0
78	66	1	0
78	74	1	0
78	78	1	0
79	6	0	0
79	10	0	0
79	14	0	0
79	18	0	0
79	22	0	0
79	26	0	0
79	30	0	0
79	34	0	0
79	38	0	0
79	42	0	1
79	46	1	0
79	50	0	0
79	54	0	1
79	58	0	1
79	62	0	0
79	66	0	0
79	70	0	0
79	74	0	0
80	2	0	0
80	4	0	1
80	6	0	1
80	10	0	0
80	14	0	0
80	18	0	0
80	22	0	0
80	26	0	0
80	30	0	0
80	34	0	0
80	38	0	0
80	42	1	0
81	0	0	0
81	4	0	1
81	7	0	1
81	14	0	0
81	18	0	0
81	22	0	0
81	26	0	1
81	30	1	0
81	34	1	0
81	38	1	0
81	42	1	0
81	46	0	0
81	50	0	0
81	54	0	1
81	58	0	0
81	66	1	0
82	0	0	0
82	2	0	0
82	10	0	0
82	14	0	0
82	18	0	0
82	22	0	1
82	26	0	0
82	30	0	0
82	34	0	1
82	38	1	0
82	42	0	0
82	50	0	0
82	54	0	0
82	58	0	0
82	62	0	0
83	4	0	0
83	6	0	0
83	10	0	0
83	14	0	0
83	18	1	0
83	23	0	1
83	30	1	0
83	42	0	0
83	50	1	0
83	54	1	0
83	58	1	0
83	63	1	0
84	0	0	0
84	2	0	0
84	4	0	0
84	10	0	1
84	14	1	0
84	18	0	1
84	26	0	0
84	30	0	0
84	34	0	0
84	38	0	0
84	42	1	0
84	46	0	0
84	50	0	0
84	54	0	0
84	58	0	0
85	0	0	0
85	2	1	0
85	6	0	0
85	10	0	0
85	14	0	0
85	18	0	1
85	22	0	0
85	26	1	0
85	34	0	0
85	38	0	0
85	42	0	0
85	46	0	0
85	50	0	0
85	54	0	0
85	58	0	0
85	62	0	0
86	0	0	0
86	2	0	0
86	4	0	0
86	6	0	0
86	10	0	0
86	14	0	1
86	22	1	0
86	30	1	0
86	34	0	0
86	42	0	0
86	46	0	1
86	50	1	0
86	54	1	0
86	58	1	0
87	4	0	0
87	6	0	0
87	10	1	0
87	18	0	1
87	22	1	0
87	26	1	0
87	30	1	0
87	42	1	0
87	46	1	0
87	54	0	0
88	0	0	0
88	2	0	0
88	4	0	1
88	6	1	0
88	10	0	0
88	14	0	1
88	18	1	0
88	22	0	0
88	26	0	0
88	30	0	0
88	34	1	0
88	42	0	1
89	0	0	1
89	6	0	0
89	8	0	1
89	10	1	0
89	14	0	0
89	18	1	0
89	22	1	0
89	30	0	0
89	34	1	0
89	38	1	0
89	42	1	0
89	46	1	0

## Sheet: figure4a_senegal
id	week	slide	submic
1	1	0	0
1	2	0	1
1	3	0	0
1	4	0	0
1	5	0	0
1	6	1	0
1	7	0	0
1	9	0	0
2	1	1	0
2	2	1	0
2	3	1	0
2	5	0	0
2	6	1	0
2	7	0	1
2	8	0	0
2	9	0	0
3	1	0	1
3	3	0	0
3	4	0	0
3	5	0	0
3	6	0	0
3	7	0	0
3	8	0	0
3	9	0	1
4	1	0	1
4	2	0	1
4	3	0	0
4	4	0	0
4	5	0	0
4	6	0	1
4	7	0	0
4	8	0	0
4	9	0	0
5	1	1	0
5	2	0	1
5	3	0	1
5	4	0	1
5	5	0	0
5	6	0	0
5	8	0	0
5	9	0	0
6	1	0	0
6	2	0	1
6	3	0	0
6	4	0	0
6	5	0	0
6	6	0	0
6	7	0	0
6	8	0	0
6	9	0	0
7	1	1	0
7	2	1	0
7	3	0	1
7	4	0	0
7	5	0	0
7	6	0	1
7	7	0	0
7	8	0	0
7	9	0	0
8	1	0	0
8	2	0	0
8	3	1	0
8	4	0	1
8	5	0	0
8	6	0	0
8	7	0	0
8	9	0	0
9	1	0	1
9	2	0	0
9	3	0	0
9	4	0	0
9	5	0	1
9	6	1	0
9	7	0	1
9	8	1	0
9	9	0	0
10	1	0	0
10	2	0	0
10	3	0	1
10	4	0	0
10	5	0	0
10	6	0	0
10	7	0	0
10	8	0	0
10	9	0	0
11	1	0	1
11	2	0	0
11	3	1	0
11	5	0	0
11	6	0	0
11	9	0	0
12	1	0	1
12	2	0	0
12	3	0	0
12	4	0	1
12	5	0	0
12	6	0	0
12	7	0	0
12	8	0	1
12	9	0	0
13	1	0	0
13	2	1	0
13	3	0	1
13	4	0	0
13	5	0	0
13	6	0	0
13	7	0	0
13	9	1	0
14	1	0	1
14	2	0	0
14	3	0	0
14	4	0	0
14	5	1	0
14	6	0	0
14	7	0	0
14	8	0	0
14	9	0	0
15	1	1	0
15	2	0	0
15	3	0	0
15	4	0	0
15	5	0	1
15	6	0	0
15	7	1	0
15	8	0	0
15	9	0	0
16	1	0	0
16	2	0	0
16	3	0	0
16	4	0	0
16	5	0	0
16	6	0	0
16	7	0	0
16	8	0	0
16	9	0	0
17	1	0	0
17	2	0	0
17	3	0	0
17	4	0	0
17	5	0	1
17	6	0	0
17	7	0	0
17	8	0	1
17	9	0	1
18	1	0	0
18	2	0	0
18	3	0	0
18	4	0	0
18	5	0	0
18	6	0	0
18	7	0	0
18	8	0	0
18	9	0	0
19	1	0	0
19	2	0	0
19	3	0	0
19	4	1	0
19	5	0	0
19	6	0	0
19	7	0	0
19	8	0	0
19	9	0	1
20	1	1	0
20	2	0	0
20	3	0	0
20	5	0	0
20	6	0	0
20	7	0	0
20	8	0	0
20	9	0	1
21	1	0	1
21	2	0	0
21	3	0	0
21	4	0	0
21	5	0	0
21	6	0	0
21	7	0	0
21	8	0	0
21	9	0	0
22	1	0	0
22	2	0	0
22	3	0	1
22	4	0	0
22	5	0	0
22	6	0	0
22	7	0	0
22	8	0	0
22	9	0	0
23	1	0	1
23	2	0	0
23	3	0	0
23	4	1	0
23	5	0	0
23	6	0	1
23	7	0	0
23	8	0	0
23	9	0	0
24	1	0	0
24	2	0	0
24	3	0	0
24	4	0	0
24	5	1	0
24	6	0	0
24	7	0	1
24	8	0	0
24	9	0	1
25	1	0	0
25	2	0	0
25	3	0	0
25	4	0	1
25	5	0	0
25	6	1	0
25	8	1	0
25	9	0	0
26	1	0	1
26	2	0	0
26	3	0	0
26	4	1	0
26	5	0	0
26	6	0	0
26	7	0	0
26	8	0	0
26	9	0	0
27	1	0	0
27	2	0	0
27	3	0	1
27	4	0	0
27	5	0	0
27	6	0	0
27	7	0	0
27	8	0	0
27	9	0	0
28	1	0	1
28	4	0	0
28	5	1	0
28	6	1	0
28	7	0	0
29	1	0	1
29	2	1	0
29	3	0	1
29	4	0	0
29	5	0	0
29	6	0	0
29	7	1	0
30	1	0	0
30	2	0	0
30	3	0	1
30	4	0	0
30	5	0	0
30	6	0	0
30	7	0	0
30	8	0	0
30	9	0	0
31	2	0	0
31	4	1	0
31	5	0	1
31	6	1	0
31	7	0	1
31	8	0	0
31	9	0	0
32	1	0	1
32	2	0	0
32	3	0	0
32	4	0	0
32	5	0	0
32	6	0	1
32	7	0	0
32	8	0	0
32	9	0	0
33	1	0	0
33	2	0	0
33	4	0	0
33	5	0	1
33	6	0	0
33	7	0	0
33	8	0	0
33	9	0	1
34	1	0	0
34	3	1	0
34	4	0	1
34	5	0	0
34	6	0	0
34	7	0	0
34	8	0	0
34	9	0	0
35	1	0	1
35	2	0	0
35	3	1	0
35	4	0	0
35	5	0	0
35	6	0	0
35	7	0	0
35	8	0	0
35	9	0	0
36	2	0	0
36	3	1	0
36	4	0	0
36	5	0	0
36	6	0	0
36	7	0	0
36	8	0	1
36	9	0	0
37	1	0	0
37	2	1	0
37	3	0	0
37	4	0	0
37	5	0	0
37	6	0	0
37	7	0	0
37	8	0	0
37	9	0	1
38	1	1	0
38	2	0	1
38	3	0	0
38	4	0	0
38	5	1	0
38	6	0	1
38	7	0	0
38	8	0	0
38	9	0	0
39	2	0	0
39	3	0	0
39	4	0	0
39	5	0	0
39	6	0	0
39	7	0	0
40	1	0	0
40	2	0	0
40	3	0	0
40	4	0	0
40	5	0	1
40	6	0	0
40	7	0	1
40	8	1	0
40	9	0	0
41	1	0	0
41	2	0	0
41	3	0	0
41	4	0	0
41	6	0	0
41	7	0	0
41	8	0	0
41	9	0	0
42	1	1	0
42	3	0	0
42	5	0	1
42	6	0	0
42	7	0	1
43	1	1	0
43	3	0	0
43	4	0	0
43	5	0	0
43	7	0	0
43	9	0	1
44	1	0	0
44	2	0	0
44	3	0	0
44	6	0	0
44	7	0	0
44	8	0	0
44	9	0	1
45	1	0	0
45	2	0	0
45	3	0	0
45	4	0	0
45	5	0	0
45	6	0	0
45	7	0	0
45	8	0	1
45	9	0	0
46	1	0	1
46	2	0	0
46	3	0	0
46	4	0	0
46	5	0	0
46	6	0	0
46	7	0	1
46	8	0	0
46	9	0	0
47	1	0	0
47	2	0	1
47	3	0	0
47	6	0	0
47	9	0	0
48	1	0	0
48	2	1	0
48	3	0	0
48	4	0	1
48	5	0	0
48	6	0	0
48	7	0	0
48	8	0	0
48	9	0	0
49	1	0	0
49	2	0	1
49	3	0	0
49	4	0	0
49	5	0	0
49	6	0	0
49	7	0	0
49	8	0	0
49	9	0	0
50	1	0	1
50	2	0	0
50	4	0	0
50	5	1	0
50	6	0	0
50	7	0	0
50	8	0	0
50	9	0	0
51	1	0	0
51	2	0	0
51	3	1	0
51	4	0	1
51	5	0	0
51	6	0	0
51	7	0	1
51	8	0	0
51	9	1	0
52	1	0	0
52	2	0	0
52	3	0	0
52	4	0	0
52	5	0	0
52	6	0	1
52	7	0	0
52	8	0	0
52	9	0	0
