# Supplementary material for: The temporal dynamics and infectiousness of subpatent Plasmodium falciparum infections in relation to parasite density
Source: Nat Commun. 2019 Mar 29;10:1433. doi: 10.1038/s41467-019-09441-1 (PMC6440965; doi:10.1038/s41467-019-09441-1)
Supplement: Supplementary file 4 — Source Data File [file 41467_2019_9441_MOESM4_ESM.zip › Source Data for Fig 5.xlsx]

## Sheet: figure5_PNG
days	period	start_status	N_slide_pos	N_submic	N_negative
1	1	submic	12	18	28
56	1	submic	8	5	44
57	1	submic	5	7	45
112	1	submic	10	4	44
113	1	submic	10	3	44
168	1	submic	14	5	38
1	1	negative	3	6	106
56	1	negative	16	7	91
57	1	negative	11	9	93
112	1	negative	16	9	90
113	1	negative	18	9	88
168	1	negative	26	11	75
1	2	negative	4	5	135
56	2	negative	38	45	63
57	2	negative	36	17	88
112	2	negative	26	22	100
113	2	negative	31	12	100
168	2	negative	26	8	110
169	2	negative	23	10	107
224	2	negative	25	14	107
1	2	submic	4	14	7
56	2	submic	10	7	9
57	2	submic	9	5	11
112	2	submic	11	7	7
113	2	submic	12	3	10
168	2	submic	10	6	8
169	2	submic	10	4	8
224	2	submic	11	5	9
1	1	slide_positive	23	7	3
56	1	slide_positive	8	6	19
57	1	slide_positive	11	2	20
112	1	slide_positive	11	3	18
113	1	slide_positive	10	4	19
168	1	slide_positive	13	7	13
1	2	slide_positive	44	9	9
56	2	slide_positive	22	14	26
57	2	slide_positive	23	12	26
112	2	slide_positive	21	13	29
113	2	slide_positive	22	9	31
168	2	slide_positive	26	5	31
169	2	slide_positive	23	4	29
224	2	slide_positive	25	8	30

## Sheet: Figure5_Senegal
weeks	start_status	percent_slide_pos	N
2.71429	negative	0.0576132	243
3.71429	negative	0.0766129	248
4.71429	negative	0.0693878	245
5.71429	negative	0.0541667	240
6.71429	negative	0.0482456	228
7.71429	negative	0.0714286	238
8.85714	negative	0.0762332	223
9.71429	negative	0.0666667	240
2.71429	slide-positive	0.111111	18
3.71429	slide-positive	0.0869565	23
4.71429	slide-positive	0	20
5.71429	slide-positive	0.0909091	22
6.71429	slide-positive	0.142857	21
7.71429	slide-positive	0.0909091	22
8.85714	slide-positive	0.047619	21
9.71429	slide-positive	0	21
2.71429	submic	0.0769231	13
3.71429	submic	0.153846	13
4.71429	submic	0.142857	14
5.71429	submic	0.2	15
6.71429	submic	0.133333	15
7.71429	submic	0.0714286	14
8.85714	submic	0.0833333	12
9.71429	submic	0	13

## Sheet: Figure5_Ghana
weeks	start_status	N_slide_pos	N_submic	N_negative
8.66667	submic	26	10	2
17.3333	submic	13	21	5
26	submic	15	13	8
34.6667	submic	16	10	11
8.66667	negative	23	7	15
17.3333	negative	16	13	16
26	negative	15	11	15
34.6667	negative	9	9	23
8.66667	slide-positive	149	31	16
17.3333	slide-positive	100	58	30
26	slide-positive	93	60	35
34.6667	slide-positive	109	33	40

## Sheet: Figure5_Ghana_Felger
weeks	start_status	N_slide_pos	N_submic	N_negative
8.66667	submic	26	10	2
17.3333	submic	13	21	5
26	submic	15	13	8
34.6667	submic	16	10	11
8.66667	negative	23	7	15
17.3333	negative	16	13	16
26	negative	15	11	15
34.6667	negative	9	9	23
8.66667	slide-positive	149	31	16
17.3333	slide-positive	100	58	30
26	slide-positive	93	60	35
34.6667	slide-positive	109	33	40

## Sheet: Figure5_Ghana_Wagner
weeks	start_status	percent_slide_pos
4	negative	0.112554
8	negative	0.162393
12	negative	0.19214
16	negative	0.224771
4	slide-positive	0.621951
8	slide-positive	0.615385
12	slide-positive	0.608108
16	slide-positive	0.513514
4	submic	0.434783
8	submic	0.416667
12	submic	0.409091
16	submic	0.521739
