# Supplementary material for: The temporal dynamics and infectiousness of subpatent Plasmodium falciparum infections in relation to parasite density
Source: Nat Commun. 2019 Mar 29;10:1433. doi: 10.1038/s41467-019-09441-1 (PMC6440965; doi:10.1038/s41467-019-09441-1)
Supplement: Supplementary file 4 — Source Data File [file 41467_2019_9441_MOESM4_ESM.zip › Source Data for Fig 6.xlsx]

## Sheet: Burkina Golcalves
REF	Gametocyte density	Microscoscopy status
G_BF_1	0.668344	1
G_BF_2	16.2181	1
G_BF_3	6.06736	1
G_BF_4	1.59221	1
G_BF_5	18.578	1
G_BF_6	34.8337	1
G_BF_7	13.1826	1
G_BF_8	16.5577	1
G_BF_9	266.073	1
G_BF_10	0.522396	1
G_BF_11	107.895	1
G_BF_12	10.2094	1
G_BF_13	49.2039	1
G_BF_14	42.3643	1
G_BF_15	25.0611	1
G_BF_16	0.845279	1
G_BF_17	8.77001	1
G_BF_18	5.48277	1
G_BF_19	0.807235	1
G_BF_20	61.3762	1
G_BF_21	23.0144	1
G_BF_22	0.511682	1
G_BF_23	1018.59	1
G_BF_24	0.0120781	1
G_BF_25	6.93426	1
G_BF_26	0.781628	1
G_BF_27	16.9434	1
G_BF_28	73.9605	1
G_BF_29	0.396278	1
G_BF_30	35.2371	1
G_BF_31	2.10863	1
G_BF_32	0.140281	1
G_BF_33	0.0258226	1
G_BF_34	8.60994	1
G_BF_35	22.5944	1
G_BF_36	0.988553	1
G_BF_37	186.638	1
G_BF_38	26.9153	1
G_BF_39	4.59198	1
G_BF_40	5.94292	1
G_BF_41	1.0666	1
G_BF_42	0.165577	0
G_BF_43	2.12324	0
G_BF_44	0.0763836	0
G_BF_45	1.14551	0
G_BF_46	0.590201	0
G_BF_47	0.431519	0
G_BF_48	0.0769131	0
G_BF_49	28.1838	0
G_BF_50	0.140605	0
G_BF_51	28.6418	0
G_BF_52	0.32961	0
G_BF_53	6.25173	0
G_BF_54	0.397192	0
G_BF_55	0.739605	0
G_BF_56	2.89734	0
G_BF_57	47.4242	0
G_BF_58	5.8479	0
G_BF_59	0.146555	0
G_BF_60	0.201372	0
G_BF_61	0.170608	0
G_BF_62	9.59401	0
G_BF_63	78.5236	0
G_BF_64	0.0368129	0
G_BF_65	3.04088	0
G_BF_66	6.05341	0
G_BF_67	0.174582	0
G_BF_68	17.338	0
G_BF_69	2.36048	0
G_BF_70	0.365595	0
G_BF_71	55.2077	0
G_BF_72	1.67494	0
G_BF_73	0.63387	0
G_BF_74	0.221309	0
G_BF_75	149.624	0
G_BF_76	5.82103	0
G_BF_77	12.0226	0
G_BF_78	1.20226	0
G_BF_79	21.2324	0
G_BF_80	0.907821	0
G_BF_81	0.990832	0
G_BF_82	3.17687	0
G_BF_83	10.5925	0
G_BF_84	0.195434	0
G_BF_85	0.0328852	0
G_BF_86	6.59174	0
G_BF_87	40.0867	0
G_BF_88	4.70977	0
G_BF_89	10.8893	0
G_BF_90	2.76694	0
G_BF_91	1.38038	0
G_BF_92	0.092045	0
G_BF_93	1.55239	0
G_BF_94	1.00231	0
G_BF_95	0.433511	0
G_BF_96	0.0157398	0
G_BF_97	0.212324	0
G_BF_98	3.76704	0
G_BF_99	2.47172	0
G_BF_100	15.3815	0
G_BF_101	23.5505	0
G_BF_102	170.216	0
G_BF_103	2.04644	0
G_BF_104	0.339625	0
G_BF_105	0.935406	0
G_BF_106	5.95662	0

## Sheet: Burkina Ouedraogo 2009
REF	Gametocyte density	Microscoscopy status
G_BF2_1	4450.3	1
G_BF2_2	175.9	1
G_BF2_3	558.9	1
G_BF2_4	11196.8	0
G_BF2_5	24	0
G_BF2_6	11808.1	0
G_BF2_7	31.1	0
G_BF2_8	861.5	0
G_BF2_9	27.5	0
G_BF2_10	2	0
G_BF2_11	1306.9	0
G_BF2_12	22.8	0
G_BF2_13	2200.4	0
G_BF2_14	909.9	0
G_BF2_15	459.6	0
G_BF2_16	32635.4	0
G_BF2_17	113	0
G_BF2_18	9.5	0
G_BF2_19	19.4	0
G_BF2_20	8.2	0
G_BF2_21	291.2	0
G_BF2_22	24.9	0
G_BF2_23	48.3	0
G_BF2_24	6433	0

## Sheet: Burkina Ouedraogo 2016
REF	Gametocyte density	Microscoscopy status
G_BF3_1	9.47674	1
G_BF3_2	5.65557	1
G_BF3_3	0.944628	1
G_BF3_4	0.0493368	1
G_BF3_5	0.272898	1
G_BF3_6	10.2894	1
G_BF3_7	3.39485	1
G_BF3_8	9.61224	1
G_BF3_9	1.93149	1
G_BF3_10	9.79037	1
G_BF3_11	3.8953	1
G_BF3_12	1.55781	1
G_BF3_13	15.7649	1
G_BF3_14	1.1726	1
G_BF3_15	16.226	1
G_BF3_16	107.694	1
G_BF3_17	427.212	1
G_BF3_18	0.18903	1
G_BF3_19	8.50468	1
G_BF3_20	0.637347	1
G_BF3_21	3.06555	1
G_BF3_22	5.07659	1
G_BF3_23	1.67064	1
G_BF3_24	11.9407	1
G_BF3_25	1.28102	1
G_BF3_26	0.880583	1
G_BF3_27	7.02516	1
G_BF3_28	0.108285	1
G_BF3_29	111.281	1
G_BF3_30	0.0913444	1
G_BF3_31	4.51976	1
G_BF3_32	13.2746	1
G_BF3_33	0.349995	1
G_BF3_34	13.3557	1
G_BF3_35	1.00038	1
G_BF3_36	10.3287	1
G_BF3_37	5.23418	1
G_BF3_38	0.0429575	1
G_BF3_39	0.0602869	1
G_BF3_40	0.403396	1
G_BF3_41	19.2491	1
G_BF3_42	0.460686	1
G_BF3_43	0.321105	1
G_BF3_44	0.557958	1
G_BF3_45	0.177437	1
G_BF3_46	1.17201	1
G_BF3_47	0.0612266	1
G_BF3_48	0.256241	1
G_BF3_49	20.3863	1
G_BF3_50	3.41515	1
G_BF3_51	47.3081	1
G_BF3_52	1.21379	1
G_BF3_53	0.50345	1
G_BF3_54	206.944	1
G_BF3_55	4.7759	1
G_BF3_56	0.0986222	1
G_BF3_57	0.878882	1
G_BF3_58	5.53147	1
G_BF3_59	301.611	1
G_BF3_60	2.70701	1
G_BF3_61	0.170636	1
G_BF3_62	67.1374	1
G_BF3_63	0.563175	1
G_BF3_64	0.234125	1
G_BF3_65	14.2221	1
G_BF3_66	0.247303	1
G_BF3_67	1.29719	1
G_BF3_68	4.47678	1
G_BF3_69	1.25898	1
G_BF3_70	7.61787	1
G_BF3_71	117.92	1
G_BF3_72	3.16173	1
G_BF3_73	19.3825	1
G_BF3_74	2.53995	1
G_BF3_75	0.0501851	1
G_BF3_76	2.43268	1
G_BF3_77	12.2655	1
G_BF3_78	6.42825	1
G_BF3_79	5.79366	1
G_BF3_80	0.0236195	1
G_BF3_81	82.7305	1
G_BF3_82	7.86894	1
G_BF3_83	3.41959	1
G_BF3_84	0.555614	1
G_BF3_85	46.2442	1
G_BF3_86	0.509881	1
G_BF3_87	6.04101	1
G_BF3_88	174.483	1
G_BF3_89	4289.34	1
G_BF3_90	0.318784	1
G_BF3_91	7.0781	1
G_BF3_92	7.28941	1
G_BF3_93	16.8627	1
G_BF3_94	0.451457	1
G_BF3_95	0.633458	1
G_BF3_96	0.11726	1
G_BF3_97	1.10404	1
G_BF3_98	10.6216	1
G_BF3_99	15.2329	1
G_BF3_100	0.567151	1
G_BF3_101	0.294434	1
G_BF3_102	1.33739	1
G_BF3_103	6.60093	1
G_BF3_104	15.9282	1
G_BF3_105	11.1967	1
G_BF3_106	2.24753	1
G_BF3_107	0.879832	1
G_BF3_108	0.128591	1
G_BF3_109	0.139303	1
G_BF3_110	18.6647	1
G_BF3_111	90.7577	1
G_BF3_112	7.29698	1
G_BF3_113	4.62664	1
G_BF3_114	0.232712	1
G_BF3_115	132.326	1
G_BF3_116	27.4291	1
G_BF3_117	0.972818	1
G_BF3_118	170.528	1
G_BF3_119	9.99771	1
G_BF3_120	74.0567	1
G_BF3_121	1.27567	1
G_BF3_122	0.067757	1
G_BF3_123	0.0320734	1
G_BF3_124	47.4595	1
G_BF3_125	12.0181	1
G_BF3_126	0.145534	1
G_BF3_127	38.885	1
G_BF3_128	14.9998	1
G_BF3_129	27.0555	1
G_BF3_130	0.444465	1
G_BF3_131	1.59437	1
G_BF3_132	1.24793	1
G_BF3_133	8.87844	1
G_BF3_134	6.68017	1
G_BF3_135	55.9229	1
G_BF3_136	1.32436	1
G_BF3_137	66.5521	1
G_BF3_138	0.0738491	1
G_BF3_139	23.1422	1
G_BF3_140	0.0854063	1
G_BF3_141	1.12785	1
G_BF3_142	0.127879	1
G_BF3_143	161.59	1
G_BF3_144	0.564705	1
G_BF3_145	0.444705	1
G_BF3_146	0.0840844	1
G_BF3_147	2.81776	1
G_BF3_148	4.11583	1
G_BF3_149	9.21853	1
G_BF3_150	0.0308706	1
G_BF3_151	2.77348	1
G_BF3_152	122.378	1
G_BF3_153	32.0467	1
G_BF3_154	0.235157	1
G_BF3_155	7.61652	1
G_BF3_156	0.929953	1
G_BF3_157	3.45222	1
G_BF3_158	726.96	1
G_BF3_159	32.0368	1
G_BF3_160	0.304481	1
G_BF3_161	0.170484	1
G_BF3_162	1.06218	1
G_BF3_163	0.10012	1
G_BF3_164	0.197222	1
G_BF3_165	8.20622	1
G_BF3_166	2.80802	1
G_BF3_167	26.8374	1
G_BF3_168	2.80145	1
G_BF3_169	0.0418382	1
G_BF3_170	0.150929	1
G_BF3_171	1.59954	1
G_BF3_172	0.575665	1
G_BF3_173	29.5445	1
G_BF3_174	0.411689	1
G_BF3_175	2.1632	1
G_BF3_176	29.7256	1
G_BF3_177	7.54111	1
G_BF3_178	1.93191	1
G_BF3_179	0.187453	1
G_BF3_180	0.165973	1
G_BF3_181	1288.94	1
G_BF3_182	1.44857	1
G_BF3_183	0.39177	1
G_BF3_184	0.441912	1
G_BF3_185	30.8624	1
G_BF3_186	2.77766	1
G_BF3_187	16.1995	1
G_BF3_188	0.33083	1
G_BF3_189	11.2213	1
G_BF3_190	0.0871422	1
G_BF3_191	8.06995	1
G_BF3_192	27.9091	1
G_BF3_193	1.99303	1
G_BF3_194	24.8444	1
G_BF3_195	7.71584	1
G_BF3_196	1.72353	1
G_BF3_197	8.85382	1
G_BF3_198	23.9025	1
G_BF3_199	22.3256	1
G_BF3_200	30.889	1
G_BF3_201	4.18766	1
G_BF3_202	1.0768	1
G_BF3_203	0.457948	1
G_BF3_204	13.2488	1
G_BF3_205	1.54067	1
G_BF3_206	2.84836	1
G_BF3_207	3.22044	1
G_BF3_208	3.94202	1
G_BF3_209	0.681407	1
G_BF3_210	0.688886	1
G_BF3_211	4.01709	1
G_BF3_212	0.0238721	1
G_BF3_213	1.42764	1
G_BF3_214	101.24	1
G_BF3_215	11.0903	1
G_BF3_216	4.10287	1
G_BF3_217	0.369394	1
G_BF3_218	0.949702	1
G_BF3_219	0.368492	1
G_BF3_220	27.5944	1
G_BF3_221	0.859395	1
G_BF3_222	0.0951171	1
G_BF3_223	0.906753	1
G_BF3_224	23.485	1
G_BF3_225	0.327889	1
G_BF3_226	0.708959	1
G_BF3_227	0.857214	1
G_BF3_228	20.4106	1
G_BF3_229	0.512209	1
G_BF3_230	89.213	1
G_BF3_231	0.197251	1
G_BF3_232	9.57093	1
G_BF3_233	6.21892	0
G_BF3_234	0.302797	0
G_BF3_235	98.9114	0
G_BF3_236	2.63539	0
G_BF3_237	43.9768	0
G_BF3_238	4.38899	0
G_BF3_239	0.0396789	0
G_BF3_240	0.241002	0
G_BF3_241	1.03306	0
G_BF3_242	1.22243	0
G_BF3_243	0.0952518	0
G_BF3_244	7.77668	0
G_BF3_245	2.34628	0
G_BF3_246	3.83563	0
G_BF3_247	0.206083	0
G_BF3_248	0.938754	0
G_BF3_249	76.2591	0
G_BF3_250	10.9354	0
G_BF3_251	2.20114	0
G_BF3_252	3.03606	0
G_BF3_253	0.682547	0
G_BF3_254	36.9378	0
G_BF3_255	22.7708	0
G_BF3_256	0.065423	0
G_BF3_257	1.86073	0
G_BF3_258	0.146338	0
G_BF3_259	0.718626	0
G_BF3_260	165.959	0
G_BF3_261	1.76427	0
G_BF3_262	5.17271	0
G_BF3_263	92.532	0
G_BF3_264	0.0298455	0
G_BF3_265	0.118085	0
G_BF3_266	0.0858987	0
G_BF3_267	0.11491	0
G_BF3_268	2.75287	0
G_BF3_269	0.295144	0
G_BF3_270	0.0854352	0
G_BF3_271	0.581507	0
G_BF3_272	0.32064	0
G_BF3_273	0.216222	0
G_BF3_274	42.8996	0
G_BF3_275	0.799847	0
G_BF3_276	0.0587595	0
G_BF3_277	0.0502099	0
G_BF3_278	1.06309	0
G_BF3_279	27.8563	0
G_BF3_280	1.01633	0
G_BF3_281	2.23872	0
G_BF3_282	14.3597	0
G_BF3_283	1.07483	0
G_BF3_284	0.728024	0
G_BF3_285	4.87093	0
G_BF3_286	8.21021	0
G_BF3_287	0.237874	0
G_BF3_288	9.49508	0
G_BF3_289	0.208141	0

## Sheet: E Kenya Goncalves
REF	Gametocyte density	Microscoscopy status
G_KEN_1	212.327	1
G_KEN_2	14.73	1
G_KEN_3	1872.12	1
G_KEN_4	12.7975	1
G_KEN_5	0.7675	0
G_KEN_6	0.9275	0
G_KEN_7	0.9025	0
G_KEN_8	2.6025	0
G_KEN_9	0.7725	0
G_KEN_10	3.6025	0
G_KEN_11	0.0875	0
G_KEN_12	2.96	0
G_KEN_13	0.45	0

## Sheet: Ethiopia Tadesse
REF	Gametocyte density	Microscoscopy status
G_ETH_1	6.58	1
G_ETH_2	82900	1
G_ETH_3	1.17	1
G_ETH_4	2.05	1
G_ETH_5	17.8	1
G_ETH_6	421	1
G_ETH_7	1.64	1
G_ETH_8	11.5	1
G_ETH_9	14.8	1
G_ETH_10	4.82	1
G_ETH_11	4430	1
G_ETH_12	2.09	1
G_ETH_13	2.39	1
G_ETH_14	3.73	1
G_ETH_15	1.58	1
G_ETH_16	317	1
G_ETH_17	1.86	1
G_ETH_18	3.56	1
G_ETH_19	121	1
G_ETH_20	183	1
G_ETH_21	766	1
G_ETH_22	9.62	1
G_ETH_23	1570	1
G_ETH_24	164	1
G_ETH_25	3.1	1
G_ETH_26	9.37	1
G_ETH_27	66.4	1
G_ETH_28	9.17	1
G_ETH_29	125	1
G_ETH_30	17.8	1
G_ETH_31	739	1
G_ETH_32	0.955	1
G_ETH_33	67.1	1
G_ETH_34	13300	1
G_ETH_35	8020	1
G_ETH_36	0.927	1
G_ETH_37	854	1
G_ETH_38	4980	1
G_ETH_39	5.18	1
G_ETH_40	622	1
G_ETH_41	948	1
G_ETH_42	4050	1
G_ETH_43	0.741	1
G_ETH_44	117	1
G_ETH_45	19.7	1
G_ETH_46	6420	1
G_ETH_47	593	1
G_ETH_48	477	1
G_ETH_49	2.31	1
G_ETH_50	918	1
G_ETH_51	0.798	1
G_ETH_52	5440	1
G_ETH_53	4550	1
G_ETH_54	927	1
G_ETH_55	11.6	1
G_ETH_56	403	1
G_ETH_57	8990	1
G_ETH_58	70900	1
G_ETH_59	56.4	1
G_ETH_60	0.93	1
G_ETH_61	123000	1
G_ETH_62	241	1
G_ETH_63	59.1	1
G_ETH_64	39.2	1
G_ETH_65	1.2	1
G_ETH_66	145	1
G_ETH_67	28.9	1
G_ETH_68	15.3	1
G_ETH_69	92.8	1
G_ETH_70	536	1
G_ETH_71	148	1
G_ETH_72	1590	1
G_ETH_73	8780	1
G_ETH_74	789	1
G_ETH_75	290	1
G_ETH_76	2080	1
G_ETH_77	35.6	1
G_ETH_78	894	1
G_ETH_79	659	1
G_ETH_80	10200	1
G_ETH_81	10400	1
G_ETH_82	2350	1
G_ETH_83	75.3	1
G_ETH_84	11.4	1
G_ETH_85	11.1	1
G_ETH_86	612000	1
G_ETH_87	16.1	1
G_ETH_88	11800	1
G_ETH_89	46.7	1
G_ETH_90	3.16	1
G_ETH_91	0.804	0
G_ETH_92	0.943	0
G_ETH_93	2.57	0
G_ETH_94	0.667	0
G_ETH_95	3.11	0
G_ETH_96	0.675	0
G_ETH_97	1170	0
G_ETH_98	943	0
G_ETH_99	18700	0
G_ETH_100	540	0
G_ETH_101	6.99	0
G_ETH_102	4.14	0
G_ETH_103	14	0
G_ETH_104	1940	0
G_ETH_105	8.5	0
G_ETH_106	14800	0
G_ETH_107	109	0
G_ETH_108	4.25	0
G_ETH_109	59	0
G_ETH_110	923	0
G_ETH_111	399	0
G_ETH_112	21800	0
G_ETH_113	15.5	0
G_ETH_114	20.4	0
G_ETH_115	18	0
G_ETH_116	16.5	0
G_ETH_117	76.3	0
G_ETH_118	130	0
G_ETH_119	2.67	0
G_ETH_120	110	0
G_ETH_121	300000	0
G_ETH_122	475	0
G_ETH_123	35.1	0
G_ETH_124	24900	0
G_ETH_125	18.1	0
G_ETH_126	4.76	0
G_ETH_127	1210	0
G_ETH_128	33.6	0
G_ETH_129	2740	0
G_ETH_130	1910	0
G_ETH_131	23.7	0
G_ETH_132	3060	0
G_ETH_133	910	0
G_ETH_134	1.81	0
G_ETH_135	2320	0
G_ETH_136	125	0
G_ETH_137	9.78	0
G_ETH_138	176	0
G_ETH_139	114	0
G_ETH_140	791	0
G_ETH_141	0.576	0
G_ETH_142	1310	0
G_ETH_143	164	0
G_ETH_144	71.8	0
G_ETH_145	1.77	0
G_ETH_146	119	0
G_ETH_147	7.32	0
G_ETH_148	10.9	0
G_ETH_149	3.91	0
G_ETH_150	15.3	0
G_ETH_151	15.1	0
G_ETH_152	10.5	0
G_ETH_153	324	0
G_ETH_154	3160	0
G_ETH_155	3	0
G_ETH_156	81.6	0
G_ETH_157	25.3	0
G_ETH_158	53.2	0
G_ETH_159	77.8	0
G_ETH_160	120	0
G_ETH_161	12.5	0
G_ETH_162	187	0
G_ETH_163	8.78	0
G_ETH_164	990	0
G_ETH_165	13	0
G_ETH_166	101	0
G_ETH_167	108	0
G_ETH_168	1.22	0
G_ETH_169	9.56	0
G_ETH_170	0.754	0
G_ETH_171	28.3	0
G_ETH_172	3680	0
G_ETH_173	49.3	0
G_ETH_174	1380	0
G_ETH_175	139	0
G_ETH_176	154	0
G_ETH_177	13.3	0
G_ETH_178	11.9	0
G_ETH_179	8.3	0
G_ETH_180	7.27	0
G_ETH_181	6.13	0
G_ETH_182	322	0
G_ETH_183	10	0
G_ETH_184	30.8	0
G_ETH_185	6.35	0
G_ETH_186	2290	0
G_ETH_187	73.7	0
G_ETH_188	226	0
G_ETH_189	3960	0
G_ETH_190	7.04	0
G_ETH_191	5.57	0
G_ETH_192	1490	0
G_ETH_193	16.3	0
G_ETH_194	1.75	0
G_ETH_195	8	0
G_ETH_196	68.8	0
G_ETH_197	2.03	0
G_ETH_198	19.8	0
G_ETH_199	634	0
G_ETH_200	231	0
G_ETH_201	26	0
G_ETH_202	73.8	0
G_ETH_203	5270	0
G_ETH_204	20.4	0
G_ETH_205	213	0
G_ETH_206	778	0
G_ETH_207	2.93	0
G_ETH_208	244	0
G_ETH_209	1470	0
G_ETH_210	490	0
G_ETH_211	9.98	0
G_ETH_212	44.2	0
G_ETH_213	4.15	0
G_ETH_214	175	0
G_ETH_215	62800	0
G_ETH_216	752	0
G_ETH_217	50100	0
G_ETH_218	7.95	0
G_ETH_219	0.421	0
G_ETH_220	491	0
G_ETH_221	0.594	0
G_ETH_222	19.6	0
G_ETH_223	468	0
G_ETH_224	9.28	0
G_ETH_225	0.884	0
G_ETH_226	29800	0
G_ETH_227	607	0
G_ETH_228	31	0
G_ETH_229	19400	0
G_ETH_230	24.5	0
G_ETH_231	488	0
G_ETH_232	128	0
G_ETH_233	123	0

## Sheet: PNG Koeplfi
REF	Gametocyte density	Microscoscopy status
G_PNG_1	317.195	1
G_PNG_2	49.9097	1
G_PNG_3	1.02569	1
G_PNG_4	0.0124728	1
G_PNG_5	93.7075	1
G_PNG_6	0.00136974	1
G_PNG_7	1.32921	1
G_PNG_8	0.0173941	1
G_PNG_9	47.1669	1
G_PNG_10	159.789	1
G_PNG_11	42.4668	1
G_PNG_12	61.0397	1
G_PNG_13	30.1654	1
G_PNG_14	1549.55	1
G_PNG_15	124.44	1
G_PNG_16	2.43013	1
G_PNG_17	546.984	1
G_PNG_18	2116.14	1
G_PNG_19	0.654891	1
G_PNG_20	0.315836	1
G_PNG_21	0.525291	1
G_PNG_22	1508.72	1
G_PNG_23	186.245	1
G_PNG_24	107.152	1
G_PNG_25	37.4366	1
G_PNG_26	187.695	1
G_PNG_27	223.091	1
G_PNG_28	25.0002	1
G_PNG_29	0.38967	1
G_PNG_30	290.891	1
G_PNG_31	485.475	1
G_PNG_32	276.079	1
G_PNG_33	60.2828	1
G_PNG_34	0.205342	1
G_PNG_35	24.6418	1
G_PNG_36	158.383	1
G_PNG_37	265.167	1
G_PNG_38	54.3838	1
G_PNG_39	28.8539	1
G_PNG_40	85.0226	1
G_PNG_41	33.9036	1
G_PNG_42	546.31	1
G_PNG_43	3.95577	1
G_PNG_44	3653.81	1
G_PNG_45	728.148	1
G_PNG_46	21.8183	1
G_PNG_47	0.00243454	1
G_PNG_48	412.194	1
G_PNG_49	3721	1
G_PNG_50	45.7105	1
G_PNG_51	105.129	1
G_PNG_52	42.4474	1
G_PNG_53	26030.6	1
G_PNG_54	480.251	1
G_PNG_55	29.9243	1
G_PNG_56	0.863784	1
G_PNG_57	13.0955	1
G_PNG_58	3.49217	1
G_PNG_59	2.13726	1
G_PNG_60	118.665	1
G_PNG_61	11130.7	1
G_PNG_62	123.385	1
G_PNG_63	57.2856	1
G_PNG_64	0.778511	1
G_PNG_65	63.1346	1
G_PNG_66	16.6569	1
G_PNG_67	514.027	1
G_PNG_68	130.22	1
G_PNG_69	16.4162	1
G_PNG_70	369.584	1
G_PNG_71	1370.27	1
G_PNG_72	916.34	1
G_PNG_73	1408.56	1
G_PNG_74	503.843	1
G_PNG_75	330.765	1
G_PNG_76	1092.44	1
G_PNG_77	0.552551	1
G_PNG_78	7184.51	1
G_PNG_79	5935.04	1
G_PNG_80	118.037	1
G_PNG_81	3900.96	1
G_PNG_82	789.809	1
G_PNG_83	53.5215	1
G_PNG_84	800.846	1
G_PNG_85	0.386477	1
G_PNG_86	1210.58	1
G_PNG_87	273.105	1
G_PNG_88	49.3756	1
G_PNG_89	415.717	1
G_PNG_90	224.78	1
G_PNG_91	859.146	1
G_PNG_92	1611.98	1
G_PNG_93	51.6072	1
G_PNG_94	5299.33	1
G_PNG_95	702.51	1
G_PNG_96	10.1187	1
G_PNG_97	607.894	1
G_PNG_98	93.3158	1
G_PNG_99	0.036771	1
G_PNG_100	815.001	1
G_PNG_101	0.72114	1
G_PNG_102	0.760283	1
G_PNG_103	0.00887254	0
G_PNG_104	74.695	0
G_PNG_105	23.9934	0
G_PNG_106	99.8221	0
G_PNG_107	0.304032	0
G_PNG_108	0.232567	0
G_PNG_109	780.53	0
G_PNG_110	256.304	0
G_PNG_111	517.733	0
G_PNG_112	676.275	0
G_PNG_113	2.10648	0
G_PNG_114	2291.63	0
G_PNG_115	119.772	0
G_PNG_116	84.4074	0
G_PNG_117	876.119	0
G_PNG_118	60.2032	0
G_PNG_119	6.04637	0
G_PNG_120	2.29423	0
G_PNG_121	1036.09	0
G_PNG_122	30.0457	0
G_PNG_123	0.198589	0
G_PNG_124	596.704	0
G_PNG_125	140.943	0
G_PNG_126	0.28764	0
G_PNG_127	0.202371	0
G_PNG_128	3498.91	0
G_PNG_129	194.114	0
G_PNG_130	136.209	0
G_PNG_131	0.36723	0
G_PNG_132	7.57806	0
G_PNG_133	71.0462	0
G_PNG_134	0.480683	0
G_PNG_135	0.0980615	0
G_PNG_136	11.6581	0
G_PNG_137	1.68352	0
G_PNG_138	0.0409528	0
G_PNG_139	69.64	0
G_PNG_140	18.8689	0
G_PNG_141	1.46063	0
G_PNG_142	2692.78	0
G_PNG_143	421.887	0
G_PNG_144	539.152	0
G_PNG_145	47.0474	0
G_PNG_146	1776.04	0
G_PNG_147	128.763	0
G_PNG_148	8.11586	0
G_PNG_149	2359.04	0
G_PNG_150	1248.87	0
G_PNG_151	1122.53	0
G_PNG_152	6.5551	0
G_PNG_153	13.2126	0
G_PNG_154	1.3178	0
G_PNG_155	163.203	0
G_PNG_156	182.985	0
G_PNG_157	1.87024	0
G_PNG_158	644.859	0
G_PNG_159	104.715	0
G_PNG_160	26.6114	0
G_PNG_161	3.74061	0
G_PNG_162	0.0478274	0
G_PNG_163	170.007	0
G_PNG_164	1.26376	0
G_PNG_165	32.9095	0
G_PNG_166	533.08	0
G_PNG_167	21.1255	0
G_PNG_168	40.1045	0
G_PNG_169	130.844	0
G_PNG_170	3.27277	0
G_PNG_171	5.73405	0
G_PNG_172	326.559	0
G_PNG_173	42.3579	0
G_PNG_174	1.00895	0
G_PNG_175	1276.42	0
G_PNG_176	26.1779	0
G_PNG_177	705.148	0
G_PNG_178	0.00543704	0
G_PNG_179	0.00554161	0
G_PNG_180	23.1017	0
G_PNG_181	481.174	0
G_PNG_182	24.1303	0
G_PNG_183	42.4667	0
G_PNG_184	121.718	0
G_PNG_185	0.278656	0
G_PNG_186	36.1722	0
G_PNG_187	23.9429	0
G_PNG_188	50.0473	0
G_PNG_189	17.603	0
G_PNG_190	62.2049	0
G_PNG_191	79.4165	0
G_PNG_192	0.367483	0
G_PNG_193	37.2448	0
G_PNG_194	1.21181	0

## Sheet: Tanzania Mwingira
REF	Gametocyte density	Microscoscopy status
G_TAN_1	0.0205116	1
G_TAN_2	3.68978	1
G_TAN_3	32.3594	1
G_TAN_4	40.738	1
G_TAN_5	48.4172	1
G_TAN_6	144.544	1
G_TAN_7	86.0994	1
G_TAN_8	27.7971	1
G_TAN_9	3228.49	1
G_TAN_10	7.29458	1
G_TAN_11	32.7341	1
G_TAN_12	35.4813	1
G_TAN_13	34.1979	1
G_TAN_14	68.3912	1
G_TAN_15	30.1995	1
G_TAN_16	20.4645	1
G_TAN_17	1.43549	1
G_TAN_18	106.17	1
G_TAN_19	29.7852	1
G_TAN_20	50.6991	1
G_TAN_21	6.3387	1
G_TAN_22	130.317	1
G_TAN_23	72.6106	1
G_TAN_24	16.8267	1
G_TAN_25	21.2814	1
G_TAN_26	29.3089	1
G_TAN_27	4.2658	1
G_TAN_28	62.8058	1
G_TAN_29	0.608135	1
G_TAN_30	225.944	1
G_TAN_31	4.09261	1
G_TAN_32	3.70681	1
G_TAN_33	13.213	1
G_TAN_34	82.6038	1
G_TAN_35	144.877	1
G_TAN_36	0.041115	1
G_TAN_37	73.4514	1
G_TAN_38	162.555	1
G_TAN_39	27.7971	1
G_TAN_40	3.53183	1
G_TAN_41	188.799	1
G_TAN_42	5.5847	1
G_TAN_43	0.778036	1
G_TAN_44	2.88403	1
G_TAN_45	2.14783	1
G_TAN_46	37.9315	1
G_TAN_47	161.065	1
G_TAN_48	2.69153	1
G_TAN_49	6.98232	1
G_TAN_50	29.7167	1
G_TAN_51	2.66686	1
G_TAN_52	32.961	1
G_TAN_53	3.46737	1
G_TAN_54	15.2055	1
G_TAN_55	3.13329	1
G_TAN_56	44.0555	1
G_TAN_57	0.252348	1
G_TAN_58	1.89671	1
G_TAN_59	0.22856	1
G_TAN_60	20.5589	1
G_TAN_61	24.322	1
G_TAN_62	31.6228	1
G_TAN_63	1.09901	1
G_TAN_64	33.4965	1
G_TAN_65	9.24698	1
G_TAN_66	31.2608	1
G_TAN_67	119.674	1
G_TAN_68	0.0440555	1
G_TAN_69	40.3645	1
G_TAN_70	9.61612	1
G_TAN_71	67.7642	1
G_TAN_72	13.8038	1
G_TAN_73	22.3357	1
G_TAN_74	1.62181	1
G_TAN_75	20.0909	1
G_TAN_76	66.6807	1
G_TAN_77	0.0101625	1
G_TAN_78	6.60694	1
G_TAN_79	21.7771	1
G_TAN_80	1.05925	1
G_TAN_81	220.801	1
G_TAN_82	8.07235	1
G_TAN_83	89.9498	1
G_TAN_84	50.8159	1
G_TAN_85	1.28825	1
G_TAN_86	0.106414	1
G_TAN_87	2.68534	1
G_TAN_88	17.7419	1
G_TAN_89	58.8844	1
G_TAN_90	1.80302	1
G_TAN_91	20.0447	1
G_TAN_92	0.184927	1
G_TAN_93	5.61048	1
G_TAN_94	13.9637	1
G_TAN_95	19.3197	1
G_TAN_96	68.0769	1
G_TAN_97	9.07821	1
G_TAN_98	18.578	1
G_TAN_99	12.9718	1
G_TAN_100	45.0817	1
G_TAN_101	0.0211349	1
G_TAN_102	7.8886	1
G_TAN_103	1.2735	1
G_TAN_104	50.3501	1
G_TAN_105	44.6684	1
G_TAN_106	42.5598	1
G_TAN_107	24.1546	1
G_TAN_108	32.5837	1
G_TAN_109	15.2757	1
G_TAN_110	25.8821	1
G_TAN_111	73.9605	1
G_TAN_112	0.0127938	1
G_TAN_113	54.325	1
G_TAN_114	7.2277	1
G_TAN_115	17.9887	1
G_TAN_116	13.5207	1
G_TAN_117	4.4978	1
G_TAN_118	21.1836	1
G_TAN_119	5.98412	1
G_TAN_120	0.125603	1
G_TAN_121	4.92039	1
G_TAN_122	7.74462	1
G_TAN_123	14.1254	1
G_TAN_124	10.9901	1
G_TAN_125	0.676083	1
G_TAN_126	39.9025	1
G_TAN_127	17.5792	1
G_TAN_128	10.8393	1
G_TAN_129	3.04789	1
G_TAN_130	7.16143	1
G_TAN_131	4.61318	1
G_TAN_132	0.0822243	1
G_TAN_133	21.3796	1
G_TAN_134	0.414	1
G_TAN_135	6.60694	1
G_TAN_136	88.1049	1
G_TAN_137	25.5859	1
G_TAN_138	6.99842	1
G_TAN_139	1.2106	1
G_TAN_140	18.9671	1
G_TAN_141	8.12831	1
G_TAN_142	8.66962	1
G_TAN_143	0.0487528	0
G_TAN_144	3.12608	0
G_TAN_145	1.83231	0
G_TAN_146	0.0345144	0
G_TAN_147	15.8489	0
G_TAN_148	0.0152757	0
G_TAN_149	72.9457	0
G_TAN_150	16.5196	0
G_TAN_151	118.032	0
G_TAN_152	21.2324	0
G_TAN_153	1.3366	0
G_TAN_154	0.232809	0
G_TAN_155	16.2555	0
G_TAN_156	32.1366	0
G_TAN_157	24.2661	0
G_TAN_158	3.79315	0
G_TAN_159	0.0287078	0
G_TAN_160	0.0178649	0
G_TAN_161	0.429536	0
G_TAN_162	43.9542	0
G_TAN_163	7.46449	0
G_TAN_164	17.5792	0
G_TAN_165	2.77332	0
G_TAN_166	53.4564	0
G_TAN_167	116.95	0
G_TAN_168	40.3645	0
G_TAN_169	6.10942	0
G_TAN_170	54.0754	0
G_TAN_171	15.2405	0
G_TAN_172	11.5611	0
G_TAN_173	0.0862979	0
G_TAN_174	0.843335	0
G_TAN_175	33.8065	0
G_TAN_176	3.94457	0
G_TAN_177	10.5925	0
G_TAN_178	6.23735	0
G_TAN_179	19.2752	0
G_TAN_180	16.9044	0
G_TAN_181	48.9779	0
G_TAN_182	0.0659174	0
G_TAN_183	12.0226	0
G_TAN_184	25.8821	0
G_TAN_185	1.96789	0
G_TAN_186	8.77001	0
G_TAN_187	24.0436	0
G_TAN_188	0.606736	0
G_TAN_189	27.1019	0
G_TAN_190	10.9396	0
G_TAN_191	0.147911	0
G_TAN_192	13.3352	0
G_TAN_193	0.0687068	0
G_TAN_194	45.0817	0
G_TAN_195	21.2324	0
G_TAN_196	0.0432514	0
G_TAN_197	18.8799	0
G_TAN_198	46.0257	0
G_TAN_199	31.4775	0
G_TAN_200	5.03501	0
G_TAN_201	2.61216	0
G_TAN_202	4.06443	0
G_TAN_203	0.92045	0
G_TAN_204	1.39316	0
G_TAN_205	0.452898	0
G_TAN_206	15.4525	0
G_TAN_207	18.281	0
G_TAN_208	10.1391	0
G_TAN_209	10.9901	0
G_TAN_210	0.729457	0
G_TAN_211	1.37721	0
G_TAN_212	9.24698	0
G_TAN_213	1.05196	0
G_TAN_214	65.1628	0
G_TAN_215	10.8893	0
G_TAN_216	41.4954	0
G_TAN_217	0.954993	0
G_TAN_218	34.7536	0
G_TAN_219	1.1246	0
G_TAN_220	10.8893	0
G_TAN_221	20.3704	0
G_TAN_222	21.8273	0
G_TAN_223	2.6485	0
G_TAN_224	3.65595	0
G_TAN_225	18.281	0
G_TAN_226	29.9916	0
G_TAN_227	33.1131	0
G_TAN_228	1.42889	0
G_TAN_229	10.7895	0
G_TAN_230	9.22	0
G_TAN_231	12.9122	0
G_TAN_232	1.40281	0
G_TAN_233	1.21899	0
G_TAN_234	0.0726106	0
G_TAN_235	0.601174	0
G_TAN_236	2.13304	0
G_TAN_237	4.77529	0
G_TAN_238	6.77641	0
G_TAN_239	3.80189	0
G_TAN_240	2.13304	0
G_TAN_241	1.03276	0
G_TAN_242	2.88403	0
G_TAN_243	5.8479	0
G_TAN_244	1.14815	0
G_TAN_245	0.22182	0
G_TAN_246	0.580764	0
G_TAN_247	110.154	0
