# Supplementary material for: The temporal dynamics and infectiousness of subpatent Plasmodium falciparum infections in relation to parasite density
Source: Nat Commun. 2019 Mar 29;10:1433. doi: 10.1038/s41467-019-09441-1 (PMC6440965; doi:10.1038/s41467-019-09441-1)
Supplement: Supplementary file 4 — Source Data File [file 41467_2019_9441_MOESM4_ESM.zip › Source Data for Figs 7, 8.xlsx]

## Sheet: Figure 7
Study	Status of individuals	Proportion of population	Proportion of infected population	Proportion of (unweighted) infectious reservoir	Proportion of (age, biting and net use) weighted infectious reservoir
West Kenya (Goncalves et al. 2016)	Patent infections	0.260063	0.527665	0.782609	0.805245
West Kenya (Goncalves et al. 2016)	Subpatent infection	0.232793	0.472335	0.217391	0.194755
West Kenya (Goncalves et al. 2016)	Negative	0.507144	0	0	0
Burkina Faso (Goncalves et al. 2016)	Patent infections	0.295288	0.451176	0.808511	0.754651
Burkina Faso (Goncalves et al. 2016)	Subpatent infection	0.359198	0.548824	0.18603	0.238219
Burkina Faso (Goncalves et al. 2016)	Negative	0.345514	0	0.00545973	0.00712988
Burkina Faso (Ouedraogo et al. 2015)	Patent infections	0.398235	0.429591	0.72737	0.678698
Burkina Faso (Ouedraogo et al. 2015)	Subpatent infection	0.528775	0.570409	0.262015	0.309459
Burkina Faso (Ouedraogo et al. 2015)	Negative	0.0729902	0	0.0106159	0.0118431
East Kenya (Goncalves et al. 2016)	Patent infections	0.140139	0.35443	0.622472	0.370619
East Kenya (Goncalves et al. 2016)	Subpatent infection	0.255253	0.64557	0.377528	0.629381
East Kenya (Goncalves et al. 2016)	Negative	0.604608	0	0	0
Senegal (Gaye et al. 2015)	Patent infections	0.493333	0.684087	0.849177	0.853291
Senegal (Gaye et al. 2015)	Subpatent infection	0.227822	0.315913	0.150823	0.146708
Senegal (Gaye et al. 2015)	Negative	0.278844	0	0	0
Western Kenya (Githeko et al. 1992)	Patent infections	0.836354	0.908953	0.976571	0.975529
Western Kenya (Githeko et al. 1992)	Subpatent infection	0.0837745	0.0910465	0.0234291	0.0244705
Western Kenya (Githeko et al. 1992)	Negative	0.079872	0	0	0

## Sheet: Figure 8
	Study	Age and biting weighted number of mosquitoes infected from feeding in patent individuals	Age and biting weighted number of mosquitoes uninfected from feeding in patent individuals	Age and biting weighted number of mosquitoes infected from feeding in subpatent individuals	Age and biting weighted number of mosquitoes uninfected from feeding in subpatent individuals
1	"Western Kenya (Githeko et al. 1982)"	244.727	6879.07	11.7965	692.099
2	"Senegal (Gaye et al. 2015)"	50.9232	2039.28	19.5805	938.69
3	"Kilifi, Kenya (Goncalves et al. 2017)"	0.753446	1720.3	1.20489	3143.07
4	"Burkina Faso (Ouedraogo et al. 2015)"	648.783	4667.11	229.409	5725.79
5	"Ethiopia (Tadesse et al. 2018)"	11.5777	439.071	2.78726	541.558
6	"Burkina Faso (Goncalves et al. 2017)"	117.172	6996.47	45.828	9065.52
7	"Mbita, Kenya (Goncalves et al. 2017)"	13.9976	5171.86	7.56681	3152.04
8	"Thailand (Coleman et al. 2004)"	10	2247	2	638
