# Supplementary material for: The temporal dynamics and infectiousness of subpatent Plasmodium falciparum infections in relation to parasite density
Source: Nat Commun. 2019 Mar 29;10:1433. doi: 10.1038/s41467-019-09441-1 (PMC6440965; doi:10.1038/s41467-019-09441-1)
Supplement: Supplementary file 4 — Source Data File [file 41467_2019_9441_MOESM4_ESM.zip › Source Data for Supplementary Fig 1.xlsx]

## Sheet: Figure_S1_seasonal_data
authoryear	country	location	N_tested_pcr	pcr_prevalence	N_tested_slide	slide_prevalence	season
Alves (2002)	Brazil	Portuchuelo	214	0.097561	175	0.0228571	dry
Alves (2002)	Brazil	Portuchuelo	239	0.176056	142	0.0140845	wet
Alves (2002)	Brazil	Portuchuelo	79	0.016	125	0	dry
Ladeia-Andrade (2009)	Brazil	Jau river	231	0.106383	47	0.0212766	wet
Ladeia-Andrade (2009)	Brazil	Jau river	123	0.00606061	166	0	dry
da Silva (2010)	Brazil	Granada	540	0.0670732	329	0	wet
da Silva (2010)	Brazil	Granada	152	0.0239521	351	0.002849	dry
John (2005)	Kenya	Kipsamoite	228	0.105691	123	0.0813008	wet
John (2005)	Kenya	Kipsamoite	164	0.0759259	540	0.0462963	dry
John (2005)	Kenya	Kipsamoite	142	0.0592105	152	0.0131579	wet
John (2005)	Kenya	Kipsamoite	125	0.144737	228	0.0789474	wet
Amerasinghe (2005)	Sri Lanka	North-central	223	0.112108	223	0.0224215	dry
Amerasinghe (2005)	Sri Lanka	North-central	195	0.276923	195	0.0820513	wet
Tadesse	Ethiopia	Jawi	110	0.150943	106	0.0283019	dry
Tadesse	Ethiopia	Jawi	79	0.19	100	0.01	wet
Goncalves (1996)	Guinea Bissau	Prabis	81	0.777778	27	0.703704	wet
Goncalves (1996)	Guinea Bissau	Prabis	87	0.857143	42	0.261905	dry
Tadesse	Ethiopia	Andassa	214	0.042735	117	0	dry
Tadesse	Ethiopia	Andassa	239	0.104167	96	0	wet
Starzengruber (2015)	Bangladesh	Bandarban	109	0.23252	615	0.125203	wet
Starzengruber (2015)	Bangladesh	Bandarban	117	0.155963	436	0.0573394	dry
Roper (1996)	Sudan	Daraweesh	106	0.126582	79	0.0253165	wet
Roper (1996)	Sudan	Daraweesh	98	0.207792	231	0.0519481	dry
Wagner (1998)	Ghana	Prampram	96	0.150735	292	0.123288	wet
Wagner (1998)	Ghana	Prampram	100	0.0942675	837	0.0645161	dry
Snounou (1993)	Guinea Bissau	Bor	615	0.818182	110	0.254545	dry
Snounou (1993)	Guinea Bissau	Bor	436	0.873418	79	0.481013	wet
Liljander (2011)	Kenya	Junju	27	0.780415	337	0.721068	wet
Liljander (2011)	Kenya	Junju	42	0.588889	360	0.483333	dry
Ouedraogo (2016)	Burkina Faso	Savannah	510	0.93617	98	0.418367	wet
Ouedraogo (2016)	Burkina Faso	Savannah	47	0.836735	103	0.320388	dry
Tadesse	Ethiopia	Ahuri	320	0.100917	109	0	dry
Tadesse	Ethiopia	Ahuri	165	0.0816327	98	0	wet
Shekalaghe (2007)	Tanzania	Lower Moshi	328	0.364486	1571	0.0203692	dry
Shekalaghe (2007)	Tanzania	Lower Moshi	334	0.288703	1150	0.0165217	wet
Ladeia-Andrade (2009)	Brazil	Unini river	337	0.054902	561	0.0106952	wet
Ladeia-Andrade (2009)	Brazil	Unini river	360	0.034375	321	0.0124611	dry
Marques (2005)	Mozambique	Ilha Josina	272	0.901235	81	0.654321	dry
Marques (2005)	Mozambique	Ilha Josina	785	0.908046	87	0.758621	wet
Shekalaghe (2007)	Tanzania	Lower Moshi	94	0.158879	1571	0.00381922	dry
Shekalaghe (2007)	Tanzania	Lower Moshi	98	0.142259	1150	0.00347826	wet
